# Supplementary material for: Tempo: an unsupervised Bayesian algorithm for circadian phase inference in single-cell transcriptomics
Source: Nat Commun. 2022 Nov 2;13:6580. doi: 10.1038/s41467-022-34185-w (PMC9630322; doi:10.1038/s41467-022-34185-w)
Supplement: Supplementary file 4 — Supplementary Dataset 1 [file 41467_2022_34185_MOESM4_ESM.zip]

Archive with 2 entries (2 files):
- adata.h5ad
- __MACOSX/._adata.h5ad
