# Supplementary material for: Tempo: an unsupervised Bayesian algorithm for circadian phase inference in single-cell transcriptomics
Source: Nat Commun. 2022 Nov 2;13:6580. doi: 10.1038/s41467-022-34185-w (PMC9630322; doi:10.1038/s41467-022-34185-w)
Supplement: Supplementary file 9 — Source Data [file 41467_2022_34185_MOESM9_ESM.xlsx]

## Sheet: 2A
percentile	e_cdf_radians	e_cdf_hours	method
0	0.0158661	0.0606041	tempo
1	0.0158661	0.0606041	tempo
2	0.0158661	0.0606041	tempo
3	0.0158661	0.0606041	tempo
4	0.0158661	0.0606041	tempo
5	0.0158661	0.0606041	tempo
6	0.0158663	0.0606047	tempo
7	0.0158663	0.0606047	tempo
8	0.0158663	0.0606047	tempo
9	0.0158663	0.0606047	tempo
10	0.0158664	0.0606053	tempo
11	0.0158664	0.0606053	tempo
12	0.0158664	0.0606053	tempo
13	0.0158664	0.0606053	tempo
14	0.0158664	0.0606053	tempo
15	0.0158664	0.0606053	tempo
16	0.245933	0.939394	tempo
17	0.245933	0.939394	tempo
18	0.245933	0.939394	tempo
19	0.245933	0.939394	tempo
20	0.245933	0.939394	tempo
21	0.245933	0.939395	tempo
22	0.245933	0.939395	tempo
23	0.245933	0.939395	tempo
24	0.245933	0.939395	tempo
25	0.245933	0.939395	tempo
26	0.245933	0.939395	tempo
27	0.245933	0.939395	tempo
28	0.277665	1.0606	tempo
29	0.277665	1.0606	tempo
30	0.277666	1.0606	tempo
31	0.277666	1.0606	tempo
32	0.277666	1.0606	tempo
33	0.277666	1.0606	tempo
34	0.277666	1.06061	tempo
35	0.277666	1.06061	tempo
36	0.277666	1.06061	tempo
37	0.277666	1.06061	tempo
38	0.277666	1.06061	tempo
39	0.277666	1.06061	tempo
40	0.277666	1.06061	tempo
41	0.507732	1.93939	tempo
42	0.507732	1.93939	tempo
43	0.507732	1.93939	tempo
44	0.507732	1.93939	tempo
45	0.507732	1.9394	tempo
46	0.507732	1.9394	tempo
47	0.507733	1.9394	tempo
48	0.507733	1.9394	tempo
49	0.507733	1.9394	tempo
50	0.507733	1.9394	tempo
51	0.539465	2.0606	tempo
52	0.539465	2.0606	tempo
53	0.539465	2.0606	tempo
54	0.539465	2.0606	tempo
55	0.539465	2.0606	tempo
56	0.539465	2.06061	tempo
57	0.539465	2.06061	tempo
58	0.539465	2.06061	tempo
59	0.769532	2.93939	tempo
60	0.769532	2.9394	tempo
61	0.769532	2.9394	tempo
62	0.769532	2.9394	tempo
63	0.769532	2.9394	tempo
64	0.769532	2.9394	tempo
65	0.801264	3.0606	tempo
66	0.801264	3.0606	tempo
67	0.801264	3.0606	tempo
68	0.801264	3.0606	tempo
69	0.801264	3.0606	tempo
70	0.801264	3.0606	tempo
71	1.03133	3.93939	tempo
72	1.03133	3.93939	tempo
73	1.03133	3.9394	tempo
74	1.06306	4.0606	tempo
75	1.06306	4.0606	tempo
76	1.06306	4.06061	tempo
77	1.06306	4.06061	tempo
78	1.06306	4.06061	tempo
79	1.06306	4.06061	tempo
80	1.06306	4.06061	tempo
81	1.29313	4.93939	tempo
82	1.32486	5.0606	tempo
83	1.32486	5.0606	tempo
84	1.32486	5.06061	tempo
85	1.55493	5.93939	tempo
86	1.55937	5.95637	tempo
87	1.58666	6.0606	tempo
88	1.81673	6.9394	tempo
89	1.84846	7.0606	tempo
90	2.07853	7.93939	tempo
91	2.07853	7.9394	tempo
92	2.11026	8.06061	tempo
93	2.34033	8.9394	tempo
94	2.37206	9.0606	tempo
95	2.60213	9.9394	tempo
96	2.63386	10.0606	tempo
97	2.64076	10.087	tempo
98	2.86393	10.9394	tempo
99	3.12573	11.9394	tempo
0	0.000510785	0.00195105	cyclops_core_clock
1	0.00606132	0.0231525	cyclops_core_clock
2	0.0113699	0.0434298	cyclops_core_clock
3	0.0150188	0.0573676	cyclops_core_clock
4	0.0184577	0.0705033	cyclops_core_clock
5	0.0209839	0.0801525	cyclops_core_clock
6	0.022744	0.0868759	cyclops_core_clock
7	0.0248194	0.0948032	cyclops_core_clock
8	0.0287596	0.109853	cyclops_core_clock
9	0.0301075	0.115002	cyclops_core_clock
10	0.0315778	0.120618	cyclops_core_clock
11	0.033565	0.128209	cyclops_core_clock
12	0.0352626	0.134693	cyclops_core_clock
13	0.0362217	0.138357	cyclops_core_clock
14	0.0384873	0.147011	cyclops_core_clock
15	0.0405778	0.154996	cyclops_core_clock
16	0.0426316	0.162841	cyclops_core_clock
17	0.0452542	0.172858	cyclops_core_clock
18	0.0485343	0.185387	cyclops_core_clock
19	0.0531535	0.203031	cyclops_core_clock
20	0.0561366	0.214426	cyclops_core_clock
21	0.0611428	0.233548	cyclops_core_clock
22	0.0649385	0.248047	cyclops_core_clock
23	0.0684341	0.261399	cyclops_core_clock
24	0.0727279	0.2778	cyclops_core_clock
25	0.078007	0.297965	cyclops_core_clock
26	0.0871198	0.332773	cyclops_core_clock
27	0.0916894	0.350228	cyclops_core_clock
28	0.0977205	0.373265	cyclops_core_clock
29	0.10171	0.388504	cyclops_core_clock
30	0.116594	0.445355	cyclops_core_clock
31	0.135872	0.518994	cyclops_core_clock
32	1.45558	5.55992	cyclops_core_clock
33	1.46474	5.59488	cyclops_core_clock
34	1.47076	5.61787	cyclops_core_clock
35	1.47838	5.64699	cyclops_core_clock
36	1.48233	5.66207	cyclops_core_clock
37	1.488	5.68376	cyclops_core_clock
38	1.49227	5.70006	cyclops_core_clock
39	1.50026	5.73057	cyclops_core_clock
40	1.50456	5.74699	cyclops_core_clock
41	1.50805	5.76033	cyclops_core_clock
42	1.5122	5.7762	cyclops_core_clock
43	1.51654	5.79277	cyclops_core_clock
44	1.51902	5.80223	cyclops_core_clock
45	1.5249	5.82469	cyclops_core_clock
46	1.52979	5.84335	cyclops_core_clock
47	1.53185	5.85124	cyclops_core_clock
48	1.53702	5.871	cyclops_core_clock
49	1.54128	5.88724	cyclops_core_clock
50	1.54622	5.90613	cyclops_core_clock
51	1.55292	5.93172	cyclops_core_clock
52	1.55983	5.95812	cyclops_core_clock
53	1.56483	5.97719	cyclops_core_clock
54	1.57153	6.00281	cyclops_core_clock
55	1.58019	6.03588	cyclops_core_clock
56	1.58282	6.04593	cyclops_core_clock
57	1.58708	6.06221	cyclops_core_clock
58	1.5936	6.0871	cyclops_core_clock
59	1.59879	6.10694	cyclops_core_clock
60	1.60256	6.12132	cyclops_core_clock
61	1.60565	6.13314	cyclops_core_clock
62	1.60809	6.14245	cyclops_core_clock
63	1.61085	6.15299	cyclops_core_clock
64	1.61247	6.15917	cyclops_core_clock
65	1.61673	6.17544	cyclops_core_clock
66	1.61935	6.18545	cyclops_core_clock
67	1.62213	6.19609	cyclops_core_clock
68	1.6264	6.21241	cyclops_core_clock
69	1.62846	6.22026	cyclops_core_clock
70	1.63298	6.23753	cyclops_core_clock
71	1.63728	6.25393	cyclops_core_clock
72	1.64319	6.27651	cyclops_core_clock
73	1.6476	6.29339	cyclops_core_clock
74	1.65276	6.31307	cyclops_core_clock
75	1.65849	6.33497	cyclops_core_clock
76	1.66298	6.35213	cyclops_core_clock
77	1.66874	6.37412	cyclops_core_clock
78	1.67715	6.40623	cyclops_core_clock
79	1.69116	6.45974	cyclops_core_clock
80	1.70619	6.51717	cyclops_core_clock
81	3.0062	11.4828	cyclops_core_clock
82	3.0235	11.5489	cyclops_core_clock
83	3.03069	11.5764	cyclops_core_clock
84	3.03683	11.5998	cyclops_core_clock
85	3.04479	11.6302	cyclops_core_clock
86	3.05116	11.6546	cyclops_core_clock
87	3.05643	11.6747	cyclops_core_clock
88	3.06208	11.6963	cyclops_core_clock
89	3.06696	11.7149	cyclops_core_clock
90	3.07457	11.744	cyclops_core_clock
91	3.07939	11.7624	cyclops_core_clock
92	3.08097	11.7685	cyclops_core_clock
93	3.08508	11.7841	cyclops_core_clock
94	3.08928	11.8002	cyclops_core_clock
95	3.09408	11.8185	cyclops_core_clock
96	3.10174	11.8478	cyclops_core_clock
97	3.10847	11.8735	cyclops_core_clock
98	3.11563	11.9008	cyclops_core_clock
99	3.12307	11.9292	cyclops_core_clock
0	0.0106294	0.0406012	cyclum_core_clock
1	0.046735	0.178515	cyclum_core_clock
2	0.07666	0.29282	cyclum_core_clock
3	0.101929	0.38934	cyclum_core_clock
4	0.129906	0.496204	cyclum_core_clock
5	0.158593	0.605782	cyclum_core_clock
6	0.171684	0.655784	cyclum_core_clock
7	0.189346	0.723247	cyclum_core_clock
8	0.206491	0.788739	cyclum_core_clock
9	0.236719	0.904199	cyclum_core_clock
10	0.25135	0.960086	cyclum_core_clock
11	0.275739	1.05325	cyclum_core_clock
12	0.296585	1.13287	cyclum_core_clock
13	0.318516	1.21664	cyclum_core_clock
14	0.340903	1.30215	cyclum_core_clock
15	0.359447	1.37299	cyclum_core_clock
16	0.390709	1.4924	cyclum_core_clock
17	0.413999	1.58136	cyclum_core_clock
18	0.43202	1.65019	cyclum_core_clock
19	0.453056	1.73055	cyclum_core_clock
20	0.472538	1.80496	cyclum_core_clock
21	0.499839	1.90924	cyclum_core_clock
22	0.507777	1.93956	cyclum_core_clock
23	0.524116	2.00198	cyclum_core_clock
24	0.541166	2.0671	cyclum_core_clock
25	0.550869	2.10416	cyclum_core_clock
26	0.567224	2.16664	cyclum_core_clock
27	0.593551	2.2672	cyclum_core_clock
28	0.616661	2.35547	cyclum_core_clock
29	0.625862	2.39062	cyclum_core_clock
30	0.639378	2.44224	cyclum_core_clock
31	0.661826	2.52799	cyclum_core_clock
32	0.680753	2.60028	cyclum_core_clock
33	0.698282	2.66724	cyclum_core_clock
34	0.729854	2.78784	cyclum_core_clock
35	0.750952	2.86842	cyclum_core_clock
36	0.767235	2.93062	cyclum_core_clock
37	0.781379	2.98465	cyclum_core_clock
38	0.800085	3.0561	cyclum_core_clock
39	0.831438	3.17586	cyclum_core_clock
40	0.870747	3.32601	cyclum_core_clock
41	0.902798	3.44843	cyclum_core_clock
42	0.933476	3.56562	cyclum_core_clock
43	0.978135	3.7362	cyclum_core_clock
44	1.02017	3.89675	cyclum_core_clock
45	1.05359	4.02443	cyclum_core_clock
46	1.09818	4.19474	cyclum_core_clock
47	1.1342	4.33231	cyclum_core_clock
48	1.19005	4.54566	cyclum_core_clock
49	1.28785	4.91922	cyclum_core_clock
50	1.34967	5.15535	cyclum_core_clock
51	1.41633	5.40998	cyclum_core_clock
52	1.45079	5.54159	cyclum_core_clock
53	1.47877	5.64849	cyclum_core_clock
54	1.53782	5.87404	cyclum_core_clock
55	1.59339	6.08629	cyclum_core_clock
56	1.63654	6.25111	cyclum_core_clock
57	1.67435	6.39554	cyclum_core_clock
58	1.71766	6.56099	cyclum_core_clock
59	1.75733	6.71251	cyclum_core_clock
60	1.79212	6.84539	cyclum_core_clock
61	1.8133	6.9263	cyclum_core_clock
62	1.84324	7.04068	cyclum_core_clock
63	1.86356	7.11828	cyclum_core_clock
64	1.87818	7.17413	cyclum_core_clock
65	1.90843	7.28966	cyclum_core_clock
66	1.94566	7.43188	cyclum_core_clock
67	1.96497	7.50564	cyclum_core_clock
68	1.99995	7.63926	cyclum_core_clock
69	2.03293	7.76523	cyclum_core_clock
70	2.04761	7.82131	cyclum_core_clock
71	2.07226	7.91547	cyclum_core_clock
72	2.09807	8.01405	cyclum_core_clock
73	2.13181	8.14291	cyclum_core_clock
74	2.17247	8.29823	cyclum_core_clock
75	2.19607	8.38835	cyclum_core_clock
76	2.21491	8.46032	cyclum_core_clock
77	2.24785	8.58616	cyclum_core_clock
78	2.2695	8.66885	cyclum_core_clock
79	2.28748	8.73753	cyclum_core_clock
80	2.30923	8.82062	cyclum_core_clock
81	2.33025	8.9009	cyclum_core_clock
82	2.36282	9.02529	cyclum_core_clock
83	2.40158	9.17337	cyclum_core_clock
84	2.42267	9.2539	cyclum_core_clock
85	2.4509	9.36175	cyclum_core_clock
86	2.48878	9.50644	cyclum_core_clock
87	2.5096	9.58595	cyclum_core_clock
88	2.52892	9.65978	cyclum_core_clock
89	2.54932	9.7377	cyclum_core_clock
90	2.56682	9.80455	cyclum_core_clock
91	2.58078	9.85786	cyclum_core_clock
92	2.60169	9.93774	cyclum_core_clock
93	2.64715	10.1114	cyclum_core_clock
94	2.68904	10.2714	cyclum_core_clock
95	2.73131	10.4328	cyclum_core_clock
96	2.77161	10.5868	cyclum_core_clock
97	2.81601	10.7564	cyclum_core_clock
98	2.89578	11.0611	cyclum_core_clock
99	2.94613	11.2534	cyclum_core_clock
0	0.00140457	0.00536507	pca_core_clock
1	0.00921404	0.035195	pca_core_clock
2	0.0253316	0.0967596	pca_core_clock
3	0.0375378	0.143384	pca_core_clock
4	0.0612043	0.233783	pca_core_clock
5	0.0713079	0.272376	pca_core_clock
6	0.0901283	0.344265	pca_core_clock
7	0.104939	0.400838	pca_core_clock
8	0.122935	0.469578	pca_core_clock
9	0.133069	0.508286	pca_core_clock
10	0.146011	0.557719	pca_core_clock
11	0.160192	0.61189	pca_core_clock
12	0.17125	0.654128	pca_core_clock
13	0.184136	0.703348	pca_core_clock
14	0.200468	0.76573	pca_core_clock
15	0.214583	0.819648	pca_core_clock
16	0.223074	0.852082	pca_core_clock
17	0.238584	0.911322	pca_core_clock
18	0.246913	0.943139	pca_core_clock
19	0.264527	1.01042	pca_core_clock
20	0.293855	1.12244	pca_core_clock
21	0.309297	1.18143	pca_core_clock
22	0.324399	1.23911	pca_core_clock
23	0.342493	1.30823	pca_core_clock
24	0.358882	1.37083	pca_core_clock
25	0.379149	1.44824	pca_core_clock
26	0.398463	1.52202	pca_core_clock
27	0.422168	1.61256	pca_core_clock
28	0.434243	1.65868	pca_core_clock
29	0.451613	1.72504	pca_core_clock
30	0.476092	1.81854	pca_core_clock
31	0.484505	1.85067	pca_core_clock
32	0.497927	1.90194	pca_core_clock
33	0.510899	1.95149	pca_core_clock
34	0.53792	2.0547	pca_core_clock
35	0.571625	2.18345	pca_core_clock
36	0.587107	2.24258	pca_core_clock
37	0.606167	2.31539	pca_core_clock
38	0.647637	2.47379	pca_core_clock
39	0.666392	2.54543	pca_core_clock
40	0.694699	2.65356	pca_core_clock
41	0.71824	2.74348	pca_core_clock
42	0.739128	2.82326	pca_core_clock
43	0.771254	2.94597	pca_core_clock
44	0.789676	3.01634	pca_core_clock
45	0.798813	3.05124	pca_core_clock
46	0.840125	3.20904	pca_core_clock
47	0.920547	3.51623	pca_core_clock
48	0.982276	3.75202	pca_core_clock
49	1.05162	4.01689	pca_core_clock
50	1.09235	4.17245	pca_core_clock
51	1.13308	4.32805	pca_core_clock
52	1.18953	4.54366	pca_core_clock
53	1.2951	4.94691	pca_core_clock
54	1.33143	5.08568	pca_core_clock
55	1.38009	5.27155	pca_core_clock
56	1.4093	5.38312	pca_core_clock
57	1.42743	5.45239	pca_core_clock
58	1.45876	5.57203	pca_core_clock
59	1.48172	5.65975	pca_core_clock
60	1.50431	5.74604	pca_core_clock
61	1.52675	5.83177	pca_core_clock
62	1.54011	5.8828	pca_core_clock
63	1.5647	5.97672	pca_core_clock
64	1.58272	6.04553	pca_core_clock
65	1.60072	6.11431	pca_core_clock
66	1.61143	6.15519	pca_core_clock
67	1.63646	6.25081	pca_core_clock
68	1.66809	6.37164	pca_core_clock
69	1.69467	6.47314	pca_core_clock
70	1.7274	6.5982	pca_core_clock
71	1.75477	6.70271	pca_core_clock
72	1.78152	6.80491	pca_core_clock
73	1.81374	6.92797	pca_core_clock
74	1.88847	7.21341	pca_core_clock
75	1.92548	7.35478	pca_core_clock
76	1.95964	7.48526	pca_core_clock
77	2.00355	7.65298	pca_core_clock
78	2.04126	7.79704	pca_core_clock
79	2.07649	7.93162	pca_core_clock
80	2.09152	7.98904	pca_core_clock
81	2.12088	8.10116	pca_core_clock
82	2.14915	8.20914	pca_core_clock
83	2.18378	8.34144	pca_core_clock
84	2.2047	8.42135	pca_core_clock
85	2.24389	8.57101	pca_core_clock
86	2.26461	8.65015	pca_core_clock
87	2.28898	8.74327	pca_core_clock
88	2.32677	8.88762	pca_core_clock
89	2.36458	9.03202	pca_core_clock
90	2.4037	9.18147	pca_core_clock
91	2.44907	9.35477	pca_core_clock
92	2.50682	9.57535	pca_core_clock
93	2.54036	9.70347	pca_core_clock
94	2.62015	10.0082	pca_core_clock
95	2.67258	10.2085	pca_core_clock
96	2.71003	10.3515	pca_core_clock
97	2.78498	10.6378	pca_core_clock
98	2.91355	11.1289	pca_core_clock
99	2.97525	11.3646	pca_core_clock
0		0	uniform
1		0.121212	uniform
2		0.242424	uniform
3		0.363636	uniform
4		0.484848	uniform
5		0.606061	uniform
6		0.727273	uniform
7		0.848485	uniform
8		0.969697	uniform
9		1.09091	uniform
10		1.21212	uniform
11		1.33333	uniform
12		1.45455	uniform
13		1.57576	uniform
14		1.69697	uniform
15		1.81818	uniform
16		1.93939	uniform
17		2.06061	uniform
18		2.18182	uniform
19		2.30303	uniform
20		2.42424	uniform
21		2.54545	uniform
22		2.66667	uniform
23		2.78788	uniform
24		2.90909	uniform
25		3.0303	uniform
26		3.15152	uniform
27		3.27273	uniform
28		3.39394	uniform
29		3.51515	uniform
30		3.63636	uniform
31		3.75758	uniform
32		3.87879	uniform
33		4	uniform
34		4.12121	uniform
35		4.24242	uniform
36		4.36364	uniform
37		4.48485	uniform
38		4.60606	uniform
39		4.72727	uniform
40		4.84848	uniform
41		4.9697	uniform
42		5.09091	uniform
43		5.21212	uniform
44		5.33333	uniform
45		5.45455	uniform
46		5.57576	uniform
47		5.69697	uniform
48		5.81818	uniform
49		5.93939	uniform
50		6.06061	uniform
51		6.18182	uniform
52		6.30303	uniform
53		6.42424	uniform
54		6.54545	uniform
55		6.66667	uniform
56		6.78788	uniform
57		6.90909	uniform
58		7.0303	uniform
59		7.15152	uniform
60		7.27273	uniform
61		7.39394	uniform
62		7.51515	uniform
63		7.63636	uniform
64		7.75758	uniform
65		7.87879	uniform
66		8	uniform
67		8.12121	uniform
68		8.24242	uniform
69		8.36364	uniform
70		8.48485	uniform
71		8.60606	uniform
72		8.72727	uniform
73		8.84848	uniform
74		8.9697	uniform
75		9.09091	uniform
76		9.21212	uniform
77		9.33333	uniform
78		9.45455	uniform
79		9.57576	uniform
80		9.69697	uniform
81		9.81818	uniform
82		9.93939	uniform
83		10.0606	uniform
84		10.1818	uniform
85		10.303	uniform
86		10.4242	uniform
87		10.5455	uniform
88		10.6667	uniform
89		10.7879	uniform
90		10.9091	uniform
91		11.0303	uniform
92		11.1515	uniform
93		11.2727	uniform
94		11.3939	uniform
95		11.5152	uniform
96		11.6364	uniform
97		11.7576	uniform
98		11.8788	uniform
99		12	uniform

## Sheet: 2B
Confidence	Fraction of cell phases in interval
0	0.157
0.111111	0.168
0.222222	0.259
0.333333	0.381
0.444444	0.484
0.555556	0.585
0.666667	0.675
0.777778	0.764
0.888889	0.872
1	1

## Sheet: 2C
True flat					True cyclers
gene	fraction_of_positive_cycler_samples	MAP_amp_pearson_residual			gene	fraction_of_positive_cycler_samples	MAP_amp_pearson_residual
Gene_1004	0.5	-0.73321			Gene_100	0.61	1.05439
Gene_1010	0.59	-0.632667			Gene_101	0.8	0.697395
Gene_1014	0.48	-0.128711			Gene_102	0.53	-0.325002
Gene_1021	0.42	-0.455165			Gene_103	0.79	1.79891
Gene_1022	0.45	-0.108807			Gene_107	0.64	0.984679
Gene_1034	0.29	0.163378			Gene_109	0.8	1.12887
Gene_1041	0.45	-0.706544			Gene_113	0.61	1.51504
Gene_1054	0.46	-0.361976			Gene_114	0.75	2.59144
Gene_1055	0.41	-0.0364538			Gene_116	0.58	0.732931
Gene_1065	0.48	-0.518793			Gene_117	0.9	1.1972
Gene_1066	0.41	-0.460367			Gene_118	0.64	-0.0173745
Gene_1067	0.4	-0.440762			Gene_119	0.95	1.15154
Gene_1080	0.36	-0.322663			Gene_123	0.98	5.89682
Gene_1086	0.56	-0.474929			Gene_127	0.92	2.44026
Gene_1087	0.42	-0.527573			Gene_128	0.99	3.90053
Gene_1089	0.45	-0.142525			Gene_130	1	9.63308
Gene_1099	0.32	-0.516184			Gene_131	0.58	0.617106
Gene_1121	0.38	-0.19164			Gene_133	0.92	1.73911
Gene_1122	0.29	-0.247836			Gene_134	0.95	3.07304
Gene_1135	0.44	-0.465612			Gene_135	1	1.39044
Gene_1138	0.53	-0.49394			Gene_136	0.85	1.00585
Gene_1140	0.55	-0.292149			Gene_141	0.86	1.16406
Gene_1145	0.53	-0.207282			Gene_142	0.89	2.30712
Gene_1147	0.48	-0.462193			Gene_145	0.94	1.1976
Gene_1149	0.37	-0.621232			Gene_147	0.92	10.6818
Gene_1156	0.43	-0.081123			Gene_148	0.94	0.300585
Gene_1157	0.43	-0.837781			Gene_149	0.82	0.974091
Gene_1159	0.6	0.0173375			Gene_151	0.89	3.26026
Gene_1162	0.47	0.0036575			Gene_153	0.78	1.98445
Gene_1163	0.45	-0.446604			Gene_154	0.82	1.26009
Gene_1167	0.58	-0.0854604			Gene_155	0.88	3.47127
Gene_1169	0.41	-0.227679			Gene_158	0.85	2.98279
Gene_1172	0.6	0.0240543			Gene_159	0.79	2.87032
Gene_1174	0.3	1.19014			Gene_160	0.97	1.5028
Gene_1176	0.51	0.431226			Gene_161	0.71	0.106098
Gene_1180	0.42	-0.764278			Gene_167	0.99	5.94709
Gene_1181	0.48	-0.482967			Gene_170	0.54	0.347793
Gene_1183	0.47	-0.221321			Gene_171	0.86	0.980128
Gene_1192	0.35	0.0849795			Gene_174	0.77	1.90422
Gene_1195	0.36	-0.780445			Gene_176	0.67	1.1936
Gene_1198	0.54	0.0780091			Gene_177	0.66	12.4211
Gene_1212	0.42	-0.373906			Gene_179	0.87	0.869413
Gene_1216	0.48	-0.489315			Gene_182	0.69	0.933453
Gene_1219	0.53	0.867445			Gene_184	0.67	1.58535
Gene_1221	0.39	-0.355336			Gene_186	0.78	2.80945
Gene_1222	0.51	-0.647617			Gene_187	1	3.13168
Gene_1223	0.41	-0.344468			Gene_195	0.89	0.632525
Gene_1227	0.41	-0.458846			Gene_196	0.85	2.69371
Gene_1233	0.42	-0.268329			Gene_198	0.92	2.03171
Gene_1235	0.45	-0.550544			Gene_199	0.89	2.75541
Gene_1238	0.54	-0.487829			Gene_201	0.38	0.392529
Gene_1241	0.42	-0.449641			Gene_202	0.91	2.6656
Gene_1244	0.56	-0.168194			Gene_204	0.72	0.395625
Gene_1249	0.5	-0.738379			Gene_205	0.87	3.58559
Gene_1251	0.49	-0.313659			Gene_210	0.97	3.07475
Gene_1261	0.5	-0.530893			Gene_214	0.81	2.2173
Gene_1262	0.67	0.148528			Gene_216	0.86	3.96622
Gene_1269	0.31	-0.0895355			Gene_219	0.9	0.261256
Gene_1273	0.49	-0.218869			Gene_220	0.86	5.58733
Gene_1276	0.47	-0.445061			Gene_227	0.83	1.57603
Gene_1282	0.42	-0.403686			Gene_229	0.75	1.72911
Gene_1283	0.37	-0.535934			Gene_233	0.58	2.3946
Gene_1288	0.44	-0.311184			Gene_235	0.57	0.529049
Gene_1299	0.51	-0.327182			Gene_239	0.79	5.80919
Gene_1314	0.48	-0.352142			Gene_243	0.89	2.59008
Gene_1315	0.49	-0.072984			Gene_246	0.81	1.69353
Gene_1316	0.51	-0.710534			Gene_247	0.48	0.214873
Gene_1318	0.39	-0.244086			Gene_248	0.82	1.92903
Gene_1320	0.45	-0.45695			Gene_250	0.99	3.57002
Gene_1338	0.52	-0.339645			Gene_252	0.72	-0.453946
Gene_1342	0.44	-0.264247			Gene_255	0.98	3.58939
Gene_1345	0.55	-0.709477			Gene_262	0.88	2.84468
Gene_1348	0.36	-0.250185			Gene_263	0.72	0.409017
Gene_1353	0.62	0.83246			Gene_265	0.84	0.962908
Gene_1356	0.52	-0.660372			Gene_266	0.9	6.01513
Gene_1361	0.44	0.216871			Gene_27	0.76	1.32349
Gene_1364	0.47	-0.513856			Gene_272	0.73	1.08959
Gene_1365	0.44	-0.538661			Gene_274	0.7	1.03567
Gene_1370	0.39	-0.387875			Gene_275	0.72	0.962534
Gene_1371	0.61	0.192281			Gene_277	0.83	1.64983
Gene_1373	0.66	-0.374383			Gene_279	0.71	1.93946
Gene_1374	0.36	-0.444776			Gene_28	0.61	0.122057
Gene_1375	0.38	-0.780187			Gene_281	0.91	5.81952
Gene_1378	0.48	-0.524122			Gene_282	0.86	0.364812
Gene_1381	0.35	-0.493243			Gene_289	0.82	2.92855
Gene_1391	0.43	0.0571222			Gene_291	0.8	0.608128
Gene_1397	0.49	-0.604007			Gene_293	0.63	1.23073
Gene_1399	0.43	-0.790876			Gene_294	0.74	1.54192
Gene_1403	0.6	-0.305185			Gene_297	0.62	0.140078
Gene_1406	0.61	-0.587262			Gene_299	0.89	3.45833
Gene_1412	0.4	-0.83727			Gene_300	0.92	0.916197
Gene_1425	0.33	-0.257955			Gene_301	0.99	12.5382
Gene_1434	0.45	-0.623274			Gene_303	0.91	0.809357
Gene_1435	0.5	0.381553			Gene_306	0.78	1.95928
Gene_1445	0.46	-0.78078			Gene_307	0.7	1.26822
Gene_1457	0.43	-0.584868			Gene_308	0.82	1.61754
Gene_1460	0.62	-0.465566			Gene_311	0.71	1.99388
Gene_1461	0.62	0.687373			Gene_315	0.99	2.5357
Gene_1463	0.34	-0.64459			Gene_316	0.93	2.02127
Gene_1465	0.51	-0.362583			Gene_319	0.87	4.63636
Gene_1480	0.47	-0.0622079			Gene_32	0.95	0.0964211
Gene_1483	0.35	0.0858542			Gene_322	0.9	5.0774
Gene_1486	0.46	-0.459312			Gene_325	0.87	1.88497
Gene_1488	0.58	-0.0769472			Gene_326	0.59	2.5024
Gene_1493	0.48	-0.322141			Gene_328	0.97	6.31201
Gene_1495	0.44	-0.0570506			Gene_332	0.9	3.12546
Gene_1500	0.43	-0.477995			Gene_333	0.91	2.1817
Gene_1505	0.58	-0.0485117			Gene_335	0.76	1.92723
Gene_1510	0.44	0.152066			Gene_336	0.91	0.627468
Gene_1522	0.49	-0.542173			Gene_337	0.85	0.563849
Gene_1524	0.35	-0.272941			Gene_339	0.77	0.613365
Gene_1525	0.34	-0.439391			Gene_34	0.56	0.278831
Gene_1526	0.77	0.498126			Gene_340	0.8	3.62546
Gene_1528	0.37	-0.261725			Gene_342	0.71	1.07548
Gene_1534	0.5	-0.334849			Gene_346	0.96	1.79787
Gene_1536	0.5	-0.422816			Gene_348	0.77	4.2022
Gene_1537	0.55	-0.632139			Gene_349	0.8	4.39854
Gene_1538	0.35	-0.728515			Gene_354	0.75	1.45258
Gene_1543	0.52	0.419323			Gene_355	0.76	0.252066
Gene_1554	0.41	-0.729735			Gene_356	0.93	3.40884
Gene_1570	0.43	-0.125715			Gene_358	0.81	1.73316
Gene_1577	0.4	-0.640301			Gene_360	0.8	7.22498
Gene_1580	0.33	-0.405265			Gene_366	0.62	-0.141881
Gene_1597	0.58	-0.137221			Gene_373	0.69	1.70295
Gene_1602	0.44	-0.47602			Gene_374	0.85	3.22721
Gene_1607	0.55	-0.252899			Gene_376	0.95	3.08309
Gene_1610	0.49	-0.509744			Gene_381	0.87	0.2661
Gene_1621	0.4	0.023282			Gene_383	0.63	0.603306
Gene_1625	0.5	-0.278098			Gene_385	0.48	1.28205
Gene_1630	0.34	-0.0675742			Gene_386	0.9	3.09143
Gene_1647	0.56	0.137266			Gene_389	0.93	8.04422
Gene_1649	0.38	0.0315799			Gene_39	0.91	4.30932
Gene_1652	0.42	-0.319734			Gene_393	0.96	1.06453
Gene_1657	0.39	-0.362656			Gene_396	0.62	1.50291
Gene_1663	0.44	-0.22553			Gene_40	0.72	1.75505
Gene_1664	0.51	0.166192			Gene_402	0.89	1.7057
Gene_1668	0.36	-0.161286			Gene_404	0.48	0.554079
Gene_1670	0.5	-0.136456			Gene_406	0.94	1.77284
Gene_1674	0.56	-0.073015			Gene_408	0.88	1.27011
Gene_1678	0.35	-0.426253			Gene_409	0.82	2.63589
Gene_1683	0.49	0.192275			Gene_417	0.91	1.38509
Gene_1684	0.53	-0.587413			Gene_418	0.78	1.18598
Gene_1686	0.47	-0.201324			Gene_419	0.77	2.47497
Gene_1693	0.46	-0.210153			Gene_42	0.56	0.206815
Gene_1694	0.65	0.895787			Gene_420	0.9	0.469934
Gene_1699	0.51	-0.442067			Gene_429	0.89	1.29232
Gene_1719	0.42	-0.781668			Gene_432	0.92	1.85701
Gene_1723	0.5	-0.325218			Gene_433	0.97	1.34211
Gene_1728	0.39	-0.737118			Gene_434	0.57	0.741566
Gene_1730	0.49	-0.172478			Gene_437	0.98	6.41738
Gene_1736	0.61	0.495598			Gene_44	0.57	1.88836
Gene_1739	0.51	-0.234046			Gene_440	0.63	3.55367
Gene_1741	0.47	-0.507357			Gene_447	0.86	1.02889
Gene_1742	0.83	2.63713e-15			Gene_448	0.49	0.213491
Gene_1745	0.55	-0.528204			Gene_449	0.75	1.25195
Gene_1749	0.47	-0.569187			Gene_45	0.83	1.07576
Gene_1758	0.42	-0.400922			Gene_450	0.41	1.70833
Gene_1771	0.54	-0.019093			Gene_454	0.8	1.43612
Gene_1774	0.41	0.095193			Gene_456	0.99	2.14845
Gene_1781	0.53	-0.558678			Gene_457	0.83	2.11201
Gene_1788	0.46	-0.457942			Gene_459	0.94	5.49925
Gene_1797	0.47	-0.0397333			Gene_463	0.88	0.818327
Gene_1813	0.53	-0.219582			Gene_465	0.98	1.9922
Gene_1817	0.49	-0.565562			Gene_469	0.97	3.01278
Gene_1829	0.51	-0.0624999			Gene_47	0.77	2.68459
Gene_1830	0.43	0.170835			Gene_470	0.63	1.29507
Gene_1832	0.43	-0.461974			Gene_472	0.85	3.03781
Gene_1833	0.52	-0.246166			Gene_473	0.74	0.247981
Gene_1834	0.43	-0.515836			Gene_474	0.86	1.27298
Gene_1838	0.47	-0.452884			Gene_476	0.7	0.911469
Gene_1839	0.38	-0.0804768			Gene_477	0.98	1.59805
Gene_1841	0.55	0.32976			Gene_479	0.87	1.76666
Gene_1852	0.38	-0.544139			Gene_480	0.75	0.765059
Gene_1856	0.58	1.92998			Gene_481	0.88	2.2735
Gene_1857	0.47	-0.349841			Gene_484	0.79	5.25009
Gene_1871	0.45	-0.312585			Gene_489	0.61	0.438714
Gene_1872	0.48	-0.51469			Gene_49	0.97	1.7301
Gene_1876	0.5	-0.403349			Gene_492	0.93	1.5685
Gene_1884	0.61	0.744135			Gene_493	0.74	1.5004
Gene_1886	0.48	-0.321301			Gene_494	0.39	0.61996
Gene_1901	0.53	-0.408302			Gene_496	0.96	1.0636
Gene_1912	0.48	-0.493752			Gene_498	0.92	1.16527
Gene_1913	0.64	0.308399			Gene_499	0.71	1.3614
Gene_1923	0.39	-0.421898			Gene_500	0.99	1.23446
Gene_1926	0.28	0.293296			Gene_503	0.88	3.03947
Gene_1928	0.56	-0.401755			Gene_505	0.93	4.0886
Gene_1932	0.45	-0.880648			Gene_506	0.83	2.10293
Gene_1933	0.48	0.0366345			Gene_507	0.68	1.9631
Gene_1936	0.43	-0.0879739			Gene_514	0.98	1.64561
Gene_1937	0.62	1.25426			Gene_516	0.97	2.04282
Gene_1949	0.34	0.286503			Gene_518	0.62	1.33486
Gene_1951	0.49	-0.805093			Gene_520	0.69	0.775142
Gene_1956	0.43	-0.537825			Gene_521	0.73	1.26124
Gene_1958	0.35	-0.282615			Gene_55	0.46	1.66885
Gene_1966	0.4	0.0704829			Gene_59	0.82	1.78348
Gene_1972	0.38	-0.230347			Gene_61	0.79	3.84278
Gene_1981	0.42	-0.554671			Gene_68	0.6	4.66459
Gene_1986	0.52	-0.219645			Gene_76	0.95	2.32426
Gene_2000	0.37	-0.258096			Gene_81	0.86	3.88365
Gene_2001	0.53	-0.0952284			Gene_82	0.88	1.2117
Gene_2003	0.49	-0.367806			Gene_84	0.55	-0.455054
Gene_2005	0.49	-0.344444			Gene_87	1	1.87504
Gene_2011	0.32	-0.349331			Gene_88	0.98	2.61885
Gene_2012	0.4	-0.636416			Gene_89	0.54	0.425184
Gene_2025	0.43	-0.291376			Gene_91	0.88	0.0317219
Gene_2030	0.46	-0.482975			Gene_92	0.55	0.699885
Gene_2033	0.53	0.139557			Gene_99	0.75	0.664239
Gene_2038	0.37	-0.753602
Gene_2049	0.33	-0.340183
Gene_2051	0.55	-0.175133
Gene_2056	0.49	-0.710803
Gene_2059	0.44	-0.769695
Gene_2060	0.43	-0.330379
Gene_2062	0.41	-0.719203
Gene_2080	0.6	-0.0308088
Gene_2081	0.42	-0.446366
Gene_2085	0.48	0.259044
Gene_2086	0.46	-0.699305
Gene_2089	0.44	-0.0674134
Gene_2097	0.48	-0.560228
Gene_2102	0.51	0.63421
Gene_2108	0.5	0.0663368
Gene_2109	0.47	-0.622888
Gene_2111	0.54	-0.313126
Gene_2113	0.5	-0.431949
Gene_2120	0.49	-0.638517
Gene_2122	0.49	-0.437795
Gene_2127	0.42	-0.565558
Gene_2131	0.48	-0.54719
Gene_2139	0.49	-0.491571
Gene_2144	0.44	-0.462487
Gene_2147	0.49	-0.0241969
Gene_2148	0.4	0.117851
Gene_2151	0.45	-0.382864
Gene_2152	0.62	0.0764091
Gene_2153	0.46	-1.04704
Gene_2155	0.39	-0.386516
Gene_2157	0.5	-0.258341
Gene_2159	0.4	-0.21938
Gene_2160	0.52	-0.792914
Gene_2165	0.52	-0.363088
Gene_2169	0.47	-0.334093
Gene_2170	0.45	-0.0617745
Gene_2171	0.39	-0.37935
Gene_2174	0.55	-0.323205
Gene_2175	0.41	-0.447225
Gene_2176	0.52	-0.543804
Gene_2178	0.33	-0.0822428
Gene_2179	0.28	0.166135
Gene_2180	0.41	0.0984044
Gene_2182	0.47	-0.109826
Gene_2187	0.36	-0.162232
Gene_2189	0.56	-0.382247
Gene_2197	0.6	-0.0674565
Gene_2198	0.49	-0.552816
Gene_2199	0.54	-0.700206
Gene_2202	0.44	-0.500025
Gene_2204	0.46	-0.758462
Gene_2207	0.45	-0.539774
Gene_2208	0.48	-0.287083
Gene_2210	0.45	-0.64623
Gene_2215	0.37	-0.14169
Gene_2224	0.42	-0.396801
Gene_2229	0.46	-0.346915
Gene_2237	0.45	-0.236962
Gene_2240	0.52	-0.664505
Gene_2245	0.39	-0.00737664
Gene_2249	0.44	-0.57963
Gene_2258	0.44	-0.445746
Gene_2262	0.53	-0.745748
Gene_2265	0.48	-0.366779
Gene_2268	0.55	0.781875
Gene_2269	0.44	-0.650255
Gene_2274	0.4	-0.391401
Gene_2280	0.62	-0.375496
Gene_2288	0.51	0.506423
Gene_2293	0.51	-0.021582
Gene_2308	0.58	-0.0881251
Gene_2309	0.54	-0.301491
Gene_2313	0.38	-0.179908
Gene_2314	0.47	0.370505
Gene_2316	0.53	-0.300247
Gene_2322	0.63	1.03575
Gene_2324	0.53	0.0823553
Gene_2331	0.52	-0.418723
Gene_2333	0.57	0.0386104
Gene_2337	0.53	-0.465374
Gene_2343	0.46	-0.740851
Gene_2349	0.42	-0.551878
Gene_2353	0.37	-0.893372
Gene_2358	0.41	-0.497349
Gene_2360	0.57	-0.193533
Gene_2365	0.33	-0.411194
Gene_2368	0.43	-0.805588
Gene_2371	0.43	-0.374113
Gene_2377	0.48	-0.644542
Gene_2378	0.55	0.762286
Gene_2380	0.61	0.00179006
Gene_2383	0.37	-0.604696
Gene_2386	0.56	-0.343536
Gene_2387	0.5	-0.445179
Gene_2395	0.46	-0.472081
Gene_2402	0.47	-0.256859
Gene_2405	0.46	-0.859744
Gene_2406	0.44	-0.128223
Gene_2407	0.56	0.553195
Gene_2409	0.54	-0.269345
Gene_2411	0.49	-0.111974
Gene_2413	0.5	-0.737202
Gene_2414	0.42	-0.20955
Gene_2421	0.57	0.919504
Gene_2423	0.53	-0.649815
Gene_2425	0.39	-0.464723
Gene_2428	0.56	-0.363231
Gene_2431	0.58	0.239881
Gene_2434	0.43	-0.342362
Gene_2441	0.33	-0.34587
Gene_2442	0.46	-0.56059
Gene_2444	0.35	-0.240465
Gene_2446	0.3	-0.10672
Gene_2447	0.48	-0.399631
Gene_2449	0.37	-0.0772473
Gene_2450	0.57	0.0887921
Gene_2451	0.48	-0.0657657
Gene_2452	0.46	-0.339737
Gene_2453	0.55	-0.262282
Gene_2455	0.55	0.0125624
Gene_2458	0.5	-0.431321
Gene_2471	0.37	-0.521582
Gene_2480	0.41	-0.310101
Gene_2497	0.47	0.629612
Gene_2502	0.56	-0.526482
Gene_2503	0.49	-0.350629
Gene_2505	0.41	-0.785423
Gene_2509	0.66	0.780015
Gene_2513	0.42	-0.404151
Gene_2518	0.71	0.136542
Gene_2523	0.43	-0.725997
Gene_2530	0.45	0.211012
Gene_2533	0.44	-0.198728
Gene_2534	0.44	0.243732
Gene_2536	0.6	0.268962
Gene_2550	0.48	-0.416771
Gene_2556	0.47	-0.439545
Gene_2565	0.2	0.0922081
Gene_2567	0.43	-0.667118
Gene_2575	0.57	-0.0643454
Gene_2589	0.48	-0.148318
Gene_2601	0.42	-0.299591
Gene_2607	0.47	-0.702703
Gene_2613	0.38	-0.198614
Gene_2615	0.49	-0.0595007
Gene_2618	0.5	-0.290927
Gene_2624	0.36	-0.190826
Gene_2626	0.34	0.725074
Gene_2628	0.5	0.0662196
Gene_2630	0.49	-0.440069
Gene_2634	0.53	-0.193486
Gene_2637	0.5	-0.183387
Gene_2642	0.43	-0.140749
Gene_2658	0.43	-0.233617
Gene_2659	0.4	-0.490663
Gene_2661	0.41	0.189185
Gene_2662	0.41	-0.664567
Gene_2671	0.43	-0.167214
Gene_2672	0.38	-0.348114
Gene_2673	0.47	-0.32132
Gene_2674	0.43	-0.354005
Gene_2678	0.51	-0.44568
Gene_2680	0.56	-0.460997
Gene_2682	0.43	-0.43243
Gene_2685	0.37	-0.432731
Gene_2686	0.64	0.166294
Gene_2697	0.48	-0.667015
Gene_2704	0.46	-0.0511454
Gene_2708	0.52	-0.928436
Gene_2714	0.51	0.643338
Gene_2721	0.55	0.209532
Gene_2731	0.53	-0.286165
Gene_2733	0.55	-0.145714
Gene_2737	0.44	-0.51333
Gene_2739	0.45	-0.357988
Gene_2743	0.52	-0.11148
Gene_2758	0.4	-0.0832175
Gene_2770	0.5	-0.130245
Gene_2777	0.47	-0.692658
Gene_2789	0.38	-0.744355
Gene_2790	0.37	-0.267358
Gene_2797	0.51	0.130587
Gene_2801	0.67	0.530696
Gene_2804	0.46	-0.650914
Gene_2805	0.44	-0.767957
Gene_2820	0.27	-0.305152
Gene_2822	0.56	-0.429905
Gene_2826	0.38	-0.135734
Gene_2831	0.49	-0.623281
Gene_2839	0.51	-0.400471
Gene_2840	0.45	-0.250526
Gene_2846	0.42	-0.582688
Gene_2851	0.34	-0.903805
Gene_2872	0.32	-0.400059
Gene_2877	0.37	-0.541679
Gene_2883	0.38	-0.462776
Gene_2887	0.49	-0.0576263
Gene_2888	0.43	0.748169
Gene_2889	0.52	-0.203885
Gene_2893	0.43	-0.503528
Gene_2897	0.51	-0.755169
Gene_2898	0.4	-0.526258
Gene_2900	0.48	-0.296823
Gene_2901	0.5	-0.722754
Gene_2909	0.41	-0.242435
Gene_2911	0.48	0.776358
Gene_2920	0.54	-0.260265
Gene_2921	0.47	-0.534625
Gene_2924	0.43	-0.666579
Gene_2925	0.39	-0.293649
Gene_2932	0.79	0.116905
Gene_2936	0.45	-0.454347
Gene_2937	0.43	-0.448901
Gene_2938	0.46	-0.301329
Gene_2940	0.48	-0.503928
Gene_2943	0.41	-0.554539
Gene_2945	0.52	-0.372604
Gene_2946	0.43	-0.372795
Gene_2948	0.42	-0.0825202
Gene_2950	0.56	-0.377775
Gene_2953	0.56	0.752269
Gene_2957	0.34	-0.417783
Gene_2965	0.36	-0.261934
Gene_2978	0.51	-0.110766
Gene_2987	0.53	-0.44433
Gene_2989	0.46	-0.551303
Gene_2992	0.43	-0.574111
Gene_2993	0.47	-0.371663
Gene_2996	0.44	-0.161536
Gene_3000	0.37	-0.180768
Gene_3001	0.42	-0.12545
Gene_3002	0.41	0.367771
Gene_3003	0.48	-0.487964
Gene_3005	0.42	-0.590508
Gene_3020	0.48	-0.724598
Gene_3021	0.53	-0.507389
Gene_3024	0.48	-0.00295323
Gene_3031	0.51	-0.333772
Gene_3041	0.59	-0.280529
Gene_3042	0.56	0.681287
Gene_3046	0.35	-0.728695
Gene_3051	0.37	-0.184404
Gene_3054	0.44	-0.666295
Gene_3067	0.41	-0.237296
Gene_3068	0.67	1.18539
Gene_3069	0.46	0.45738
Gene_3080	0.49	-0.226797
Gene_3082	0.45	-0.998636
Gene_3086	0.43	-0.346403
Gene_3092	0.53	-0.442328
Gene_3094	0.48	-0.811135
Gene_3095	0.42	-0.495337
Gene_3096	0.4	-0.494572
Gene_3097	0.42	-0.547662
Gene_3100	0.46	-0.260255
Gene_3104	0.51	-0.456053
Gene_3106	0.5	-0.260415
Gene_3107	0.35	-0.177613
Gene_3111	0.45	0.217289
Gene_3113	0.44	-0.672657
Gene_3117	0.41	-0.365077
Gene_3119	0.39	-0.31683
Gene_3131	0.39	-0.386436
Gene_3137	0.36	0.516428
Gene_3147	0.59	0.932151
Gene_3148	0.47	0.348308
Gene_3155	0.62	2.06807
Gene_3159	0.41	-0.304396
Gene_3160	0.34	0.0313627
Gene_3164	0.59	-0.461087
Gene_3169	0.47	-0.467651
Gene_3176	0.49	-0.230692
Gene_3177	0.62	0.466704
Gene_3179	0.53	-0.428133
Gene_3182	0.51	-0.0145669
Gene_3189	0.45	-0.287713
Gene_3190	0.53	0.135258
Gene_3191	0.42	-0.663405
Gene_3200	0.5	-0.522594
Gene_3201	0.43	-0.341949
Gene_3202	0.54	-0.309046
Gene_3206	0.3	0.549935
Gene_3216	0.49	-0.109031
Gene_3217	0.39	-0.440188
Gene_3218	0.48	-0.380619
Gene_3219	0.5	-0.470696
Gene_3220	0.48	0.018638
Gene_3232	0.48	-0.384515
Gene_3237	0.54	-0.324912
Gene_3238	0.49	-0.416197
Gene_3248	0.39	-0.326223
Gene_3250	0.42	-0.713223
Gene_3256	0.48	-0.45164
Gene_3264	0.56	-0.471361
Gene_3265	0.47	-0.375512
Gene_3271	0.42	-0.243003
Gene_3276	0.54	0.445714
Gene_3280	0.48	-0.336987
Gene_3289	0.46	-0.289417
Gene_3307	0.38	-0.613448
Gene_3308	0.51	-0.499666
Gene_3313	0.45	0.0966339
Gene_3314	0.44	0.168148
Gene_3315	0.34	-0.42738
Gene_3319	0.45	-0.580263
Gene_3322	0.51	-0.584596
Gene_3327	0.58	-0.0763503
Gene_3338	0.27	-0.813938
Gene_3341	0.47	-0.250151
Gene_3348	0.53	-0.38034
Gene_3349	0.58	0.786819
Gene_3352	0.46	-0.286694
Gene_3358	0.41	0.481527
Gene_3373	0.5	-0.441877
Gene_3375	0.55	-0.0604709
Gene_3382	0.51	-0.284329
Gene_3383	0.45	0.00879365
Gene_3385	0.3	0.683598
Gene_3390	0.63	-0.473243
Gene_3391	0.59	0.794589
Gene_3392	0.45	-0.528429
Gene_3395	0.4	-0.627696
Gene_3403	0.75	0.457837
Gene_3406	0.62	0.571327
Gene_3407	0.38	-0.360523
Gene_3411	0.4	0.030138
Gene_3415	0.56	0.0919864
Gene_3416	0.35	-0.252374
Gene_3420	0.3	-0.633957
Gene_3421	0.74	0.602231
Gene_3432	0.5	0.0339968
Gene_3436	0.58	-0.174377
Gene_3437	0.51	-0.662384
Gene_3441	0.52	-0.285439
Gene_3449	0.46	-0.464472
Gene_3452	0.47	-0.144963
Gene_3455	0.39	-0.5585
Gene_3456	0.38	-0.376577
Gene_3459	0.51	-0.355144
Gene_3465	0.57	-0.173755
Gene_3467	0.38	-0.0894289
Gene_3470	0.71	0.244102
Gene_3496	0.48	-0.424854
Gene_3504	0.55	-0.618755
Gene_3523	0.43	-0.38103
Gene_3534	0.4	-0.400635
Gene_3538	0.6	-0.211381
Gene_3542	0.48	-0.379605
Gene_3548	0.45	-0.339668
Gene_3551	0.48	-0.155934
Gene_3552	0.55	0.346174
Gene_3554	0.36	-0.736885
Gene_3556	0.42	0.0897152
Gene_3563	0.45	-0.544969
Gene_3567	0.67	0.753427
Gene_3575	0.64	0.376568
Gene_3577	0.38	-0.614684
Gene_3580	0.45	-0.321304
Gene_3583	0.53	0.00623892
Gene_3591	0.8	3.71934
Gene_3593	0.42	-0.50688
Gene_3596	0.53	-0.383179
Gene_3597	0.5	-0.0097775
Gene_3604	0.32	-0.712797
Gene_3608	0.44	0.502929
Gene_3617	0.45	-0.450921
Gene_3619	0.39	-0.553248
Gene_3626	0.63	0.217772
Gene_3631	0.51	0.114377
Gene_3640	0.52	-0.409976
Gene_3643	0.51	-0.430853
Gene_3646	0.39	-0.141343
Gene_3653	0.48	-0.27472
Gene_3660	0.52	-0.540986
Gene_3668	0.7	0.180278
Gene_3669	0.55	-0.647656
Gene_3681	0.69	0.255463
Gene_3683	0.42	-0.800088
Gene_3684	0.43	-0.36941
Gene_3688	0.49	-0.359437
Gene_3693	0.61	0.436493
Gene_3697	0.46	-0.0923978
Gene_3712	0.54	-0.368871
Gene_3714	0.44	-0.419815
Gene_3716	0.45	-0.147681
Gene_3718	0.62	0.713645
Gene_3734	0.42	-0.430677
Gene_3755	0.46	-0.480769
Gene_3764	0.55	-0.558498
Gene_3765	0.44	0.0913899
Gene_3766	0.42	-0.557451
Gene_3771	0.54	-0.481649
Gene_3776	0.44	-0.927908
Gene_3781	0.45	0.197557
Gene_3803	0.53	0.790174
Gene_3807	0.6	-0.238737
Gene_3810	0.42	0.135128
Gene_3816	0.52	-0.717692
Gene_3817	0.33	0.25071
Gene_3822	0.61	-0.135402
Gene_3830	0.42	-0.53241
Gene_3833	0.42	-0.360894
Gene_3838	0.55	-0.449834
Gene_3840	0.4	-0.38111
Gene_3858	0.48	-0.624594
Gene_3862	0.6	-0.282964
Gene_3865	0.6	0.222284
Gene_3868	0.36	-0.338159
Gene_3880	0.45	-0.977505
Gene_3881	0.44	-0.696238
Gene_3890	0.54	0.401341
Gene_3902	0.54	-0.410242
Gene_3904	0.53	-0.346052
Gene_3916	0.48	-0.178238
Gene_3918	0.43	-0.501002
Gene_3922	0.46	0.294689
Gene_3923	0.59	-0.496628
Gene_3927	0.61	-0.115434
Gene_3932	0.48	0.0195595
Gene_3936	0.49	0.498972
Gene_3938	0.41	-0.261739
Gene_3941	0.36	-0.163156
Gene_3946	0.54	-0.299407
Gene_3947	0.5	-0.810527
Gene_3948	0.36	-0.398602
Gene_3953	0.42	-0.515135
Gene_3955	0.49	-0.444082
Gene_3957	0.44	-0.30048
Gene_3961	0.48	0.34319
Gene_3963	0.56	0.101012
Gene_3964	0.37	-0.682858
Gene_3968	0.36	-0.492416
Gene_3974	0.47	-0.318553
Gene_3975	0.43	-0.501415
Gene_3979	0.56	-0.867937
Gene_3990	0.39	-0.656064
Gene_3991	0.41	-0.6441
Gene_3993	0.41	-0.983542
Gene_3998	0.58	0.0463764
Gene_4001	0.43	-0.374888
Gene_4003	0.35	-0.742842
Gene_4007	0.52	0.476054
Gene_4009	0.49	-0.171311
Gene_4012	0.31	-0.020572
Gene_4018	0.49	-0.864605
Gene_4021	0.49	-0.514294
Gene_4026	0.56	-0.302725
Gene_4032	0.42	-0.122611
Gene_4035	0.56	-0.739614
Gene_4042	0.44	0.119835
Gene_4044	0.45	-0.551297
Gene_4049	0.55	-0.262689
Gene_4050	0.49	-0.655225
Gene_4053	0.56	-0.413385
Gene_4056	0.57	0.577947
Gene_4058	0.53	-0.996329
Gene_4063	0.42	-0.524951
Gene_4065	0.47	-0.306706
Gene_4066	0.39	-0.163847
Gene_4073	0.48	-0.117963
Gene_4075	0.65	0.423459
Gene_4080	0.43	-0.292482
Gene_4081	0.43	-0.36544
Gene_4083	0.54	-0.499314
Gene_4086	0.47	-0.624848
Gene_4089	0.47	-0.613335
Gene_4093	0.43	-0.406515
Gene_4094	0.6	-0.100819
Gene_4098	0.44	-0.454415
Gene_4100	0.53	-0.108897
Gene_4105	0.47	-0.152244
Gene_4112	0.6	-0.418062
Gene_4128	0.46	-0.285792
Gene_4132	0.52	-0.0808283
Gene_4134	0.62	-0.307274
Gene_4142	0.46	-0.0398172
Gene_4145	0.48	-0.689039
Gene_4148	0.33	-0.500614
Gene_4154	0.62	1.02944
Gene_4158	0.48	-0.0232793
Gene_4159	0.31	-0.328991
Gene_4161	0.34	-0.467154
Gene_4164	0.49	-0.204287
Gene_4168	0.53	-0.555481
Gene_4172	0.45	-0.233306
Gene_4173	0.46	-0.0566993
Gene_4175	0.42	-0.385895
Gene_4177	0.43	-0.195563
Gene_4178	0.44	-0.579891
Gene_4193	0.37	-0.441572
Gene_4194	0.51	0.451834
Gene_4203	0.59	0.237988
Gene_4204	0.66	-0.337917
Gene_4205	0.51	0.0134625
Gene_4213	0.39	-0.552418
Gene_4220	0.57	0.376474
Gene_4227	0.43	-0.374046
Gene_4229	0.39	-0.452538
Gene_4231	0.48	-0.149733
Gene_4241	0.52	0.132051
Gene_4243	0.39	-0.241238
Gene_4246	0.5	-0.00633143
Gene_4247	0.6	-0.154425
Gene_4257	0.52	-0.0170835
Gene_4261	0.37	-0.653185
Gene_4267	0.47	-0.430961
Gene_4269	0.62	0.464179
Gene_4271	0.48	-0.391713
Gene_4276	0.47	-0.368481
Gene_4291	0.36	-0.600017
Gene_4295	0.44	-0.397105
Gene_4301	0.38	-0.203248
Gene_4304	0.46	-0.398296
Gene_4305	0.62	0.756339
Gene_4307	0.49	0.433251
Gene_4312	0.41	-0.0354683
Gene_4315	0.5	-0.0271458
Gene_4319	0.29	-0.42252
Gene_4323	0.4	-0.435561
Gene_4332	0.4	-0.496915
Gene_4334	0.41	-0.275083
Gene_4346	0.44	-0.244685
Gene_4348	0.34	-0.198901
Gene_4362	0.45	-0.704732
Gene_4365	0.45	-0.489291
Gene_4370	0.44	-0.560515
Gene_4376	0.66	0.787823
Gene_4378	0.63	0.0692542
Gene_4381	0.5	0.0183469
Gene_4383	0.52	-0.574747
Gene_4393	0.53	-0.403583
Gene_4395	0.44	-0.350242
Gene_4396	0.32	-0.0816975
Gene_4400	0.43	-0.403609
Gene_4410	0.31	-0.25987
Gene_4412	0.43	-0.501413
Gene_4419	0.41	0.0287803
Gene_4420	0.69	0.816416
Gene_4422	0.52	0.265505
Gene_4425	0.54	0.28874
Gene_4426	0.46	0.0621957
Gene_4428	0.45	-0.269862
Gene_4432	0.42	-0.584514
Gene_4434	0.67	1.57789
Gene_4439	0.47	-0.884824
Gene_4446	0.55	0.0426928
Gene_4449	0.51	-0.302754
Gene_4451	0.46	-0.211461
Gene_4455	0.7	-0.373632
Gene_4458	0.4	-0.474582
Gene_4467	0.45	-0.443371
Gene_4469	0.64	-0.306609
Gene_4470	0.51	-0.414314
Gene_4477	0.43	-0.468077
Gene_4479	0.5	-0.434267
Gene_4483	0.66	-0.731291
Gene_4486	0.42	-0.350092
Gene_4493	0.49	-0.14504
Gene_4512	0.46	0.488009
Gene_4525	0.45	-0.302719
Gene_4528	0.45	-0.323177
Gene_4529	0.45	-0.365728
Gene_4559	0.38	-0.418279
Gene_4560	0.39	-0.152339
Gene_4562	0.4	-0.135561
Gene_4573	0.45	-0.422146
Gene_4576	0.52	-0.0934791
Gene_4582	0.62	0.272822
Gene_4584	0.44	-0.143107
Gene_4585	0.34	-0.407771
Gene_4597	0.77	1.36273
Gene_4600	0.5	-0.235745
Gene_4605	0.56	1.41053
Gene_4614	0.44	-0.416318
Gene_4628	0.47	-0.551892
Gene_4629	0.57	0.0376695
Gene_4632	0.42	-0.172976
Gene_4633	0.4	-0.225518
Gene_4636	0.64	0.19393
Gene_4638	0.38	-0.736233
Gene_4642	0.34	-0.0843005
Gene_4647	0.54	-0.783607
Gene_4651	0.36	-0.510504
Gene_4653	0.51	-0.477219
Gene_4661	0.41	0.220017
Gene_4663	0.48	-0.891562
Gene_4664	0.47	-0.520777
Gene_4667	0.5	0.0935097
Gene_4668	0.46	-0.478305
Gene_4671	0.52	1.65576
Gene_4672	0.6	-0.253005
Gene_4673	0.41	0.745134
Gene_4677	0.46	-0.140466
Gene_4682	0.48	-0.616109
Gene_4683	0.43	-0.219687
Gene_4692	0.56	0.2506
Gene_4695	0.48	-0.344569
Gene_4698	0.47	-0.298262
Gene_4703	0.44	-0.308074
Gene_4706	0.46	-0.347517
Gene_4707	0.5	0.346213
Gene_4710	0.43	0.538539
Gene_4719	0.43	-0.144027
Gene_4722	0.51	-0.195183
Gene_4726	0.51	-0.755423
Gene_4735	0.63	0.134639
Gene_4742	0.44	-0.507826
Gene_4745	0.49	-0.738218
Gene_4764	0.47	0.180327
Gene_4765	0.44	-0.349504
Gene_4768	0.38	-0.489829
Gene_4770	0.51	-0.29789
Gene_4773	0.51	-0.168053
Gene_4774	0.6	-0.335303
Gene_4793	0.45	-0.0404996
Gene_4795	0.54	-0.394066
Gene_4798	0.44	-0.623039
Gene_4802	0.38	-0.400837
Gene_4812	0.64	0.441563
Gene_4820	0.35	-0.181259
Gene_4825	0.55	-0.394244
Gene_4826	0.5	0.105104
Gene_4831	0.46	-0.470807
Gene_4832	0.49	0.0348266
Gene_4839	0.56	-0.280307
Gene_4841	0.49	-0.11964
Gene_4853	0.52	-0.806198
Gene_4857	0.41	-0.247982
Gene_4860	0.42	-0.519687
Gene_4867	0.38	-0.440586
Gene_4868	0.61	-0.397626
Gene_4872	0.38	-0.21292
Gene_4879	0.51	-0.162445
Gene_4883	0.6	-0.105337
Gene_4885	0.56	3.01623e-05
Gene_4888	0.51	-0.430709
Gene_4895	0.44	-0.444176
Gene_4908	0.47	-0.384431
Gene_4923	0.52	-0.895615
Gene_4930	0.53	-0.158802
Gene_4934	0.43	1.46221
Gene_4935	0.47	-0.34272
Gene_4937	0.45	-0.701438
Gene_4946	0.35	-0.483649
Gene_4949	0.54	-0.750245
Gene_4951	0.48	-0.154626
Gene_4953	0.41	-0.197259
Gene_4954	0.44	-0.619314
Gene_4958	0.73	1.14984
Gene_4964	0.58	0.211895
Gene_4966	0.41	-0.497124
Gene_4969	0.45	-0.754135
Gene_4974	0.38	-0.356985
Gene_4976	0.47	-0.37384
Gene_4982	0.5	-0.527331
Gene_4991	0.48	-0.40978
Gene_4993	0.47	-0.391691
Gene_4997	0.44	-0.570703
Gene_4998	0.46	-0.474602
Gene_5003	0.46	-0.37142
Gene_5005	0.53	-0.212385
Gene_5007	0.36	-0.694614
Gene_5012	0.54	-0.406281
Gene_5016	0.58	-0.129498
Gene_5019	0.47	-0.38315
Gene_5030	0.49	-0.360397
Gene_5039	0.46	-0.216825
Gene_5046	0.41	-0.478289
Gene_5047	0.38	-0.422141
Gene_5048	0.55	-0.256273
Gene_5051	0.47	-0.508117
Gene_5053	0.31	-0.0777153
Gene_5055	0.46	-0.774703
Gene_5060	0.48	-0.333018
Gene_5066	0.7	1.99144
Gene_5071	0.48	-0.740213
Gene_5074	0.42	-0.0685915
Gene_5075	0.47	-0.193096
Gene_5083	0.43	-0.444092
Gene_5089	0.54	0.686694
Gene_5092	0.52	-0.356513
Gene_5098	0.46	-0.363517
Gene_5099	0.49	-0.762606
Gene_5113	0.42	-0.553032
Gene_5116	0.62	0.878251
Gene_5118	0.58	-0.470926
Gene_5120	0.44	-0.486156
Gene_5126	0.37	0.154624
Gene_5127	0.56	-0.275543
Gene_5133	0.4	-0.467046
Gene_5139	0.62	-0.279725
Gene_5143	0.39	-0.0764182
Gene_5149	0.56	0.215699
Gene_5157	0.56	-0.0541996
Gene_5160	0.47	0.0034611
Gene_5166	0.46	-0.33885
Gene_5168	0.51	-0.43428
Gene_5170	0.48	-0.549623
Gene_5171	0.47	-0.471941
Gene_5192	0.52	0.278848
Gene_5197	0.45	0.88536
Gene_5200	0.55	0.18611
Gene_5203	0.44	-0.359582
Gene_5207	0.45	0.0836104
Gene_5209	0.49	0.416529
Gene_5210	0.32	-0.290494
Gene_5214	0.44	-0.390173
Gene_5216	0.44	-0.477125
Gene_5220	0.68	1.2637
Gene_5221	0.46	-0.792112
Gene_5224	0.59	-0.430981
Gene_5226	0.59	0.468577
Gene_5233	0.45	-0.444115
Gene_5236	0.52	0.213691
Gene_5237	0.71	0.255582
Gene_524	0.37	-0.206248
Gene_5244	0.57	-0.446489
Gene_5248	0.33	-0.608992
Gene_5253	0.4	-0.228087
Gene_5254	0.57	0.183859
Gene_5264	0.48	0.190464
Gene_5269	0.45	-0.429415
Gene_5278	0.39	-0.219579
Gene_5279	0.43	0.141728
Gene_5283	0.52	-0.22981
Gene_5287	0.37	-0.137361
Gene_5290	0.43	0.414581
Gene_5296	0.38	-0.32248
Gene_5297	0.58	0.368173
Gene_5300	0.61	0.279104
Gene_5305	0.46	-0.223624
Gene_5306	0.54	-0.376607
Gene_5307	0.48	-0.875304
Gene_531	0.39	-0.0938725
Gene_5312	0.63	-0.323936
Gene_532	0.37	-0.393874
Gene_5322	0.36	-0.488018
Gene_5325	0.33	0.310359
Gene_533	0.48	-0.365416
Gene_5331	0.62	-0.0350984
Gene_5332	0.43	-0.176163
Gene_5339	0.48	-0.580503
Gene_534	0.48	-0.298763
Gene_5345	0.45	-0.500687
Gene_5362	0.42	-0.890072
Gene_5365	0.45	-0.700669
Gene_5374	0.45	-0.208971
Gene_5375	0.47	-0.577147
Gene_5384	0.5	-0.610171
Gene_5385	0.35	-0.306754
Gene_5387	0.43	-0.31754
Gene_5392	0.52	-0.0902899
Gene_5393	0.57	-0.11504
Gene_5396	0.32	-0.280746
Gene_5397	0.49	-0.235787
Gene_5399	0.41	-0.518674
Gene_5400	0.49	-0.213347
Gene_5415	0.54	-0.33774
Gene_542	0.52	0.174217
Gene_5421	0.41	-0.650554
Gene_5424	0.69	0.0760879
Gene_5428	0.61	-0.0149431
Gene_5430	0.37	-0.0608277
Gene_5431	0.54	0.00212318
Gene_5432	0.45	-0.596109
Gene_5435	0.38	-0.620546
Gene_5437	0.27	-0.0320144
Gene_5438	0.47	0.10589
Gene_544	0.53	-0.465727
Gene_5443	0.46	-0.631775
Gene_5448	0.52	-0.63647
Gene_545	0.35	-0.0383049
Gene_5460	0.41	-0.487134
Gene_5461	0.53	-0.408448
Gene_5469	0.53	-0.238447
Gene_5472	0.46	-0.255824
Gene_5473	0.5	0.240485
Gene_5475	0.58	0.562401
Gene_5477	0.63	-0.172597
Gene_5480	0.54	-0.628255
Gene_5481	0.47	-0.707894
Gene_5483	0.44	-0.602697
Gene_5485	0.56	0.75352
Gene_5486	0.47	-0.515669
Gene_5490	0.37	-0.429854
Gene_5492	0.48	-0.177195
Gene_5494	0.43	0.0475975
Gene_5495	0.47	-0.766954
Gene_5499	0.48	-0.115273
Gene_5514	0.37	0.499902
Gene_5518	0.51	0.348183
Gene_5522	0.44	-0.527704
Gene_5525	0.59	0.31234
Gene_5529	0.59	-0.283811
Gene_5536	0.62	0.117697
Gene_5537	0.44	0.292015
Gene_5540	0.52	-0.469603
Gene_5541	0.38	-0.172499
Gene_5542	0.58	0.059845
Gene_5546	0.48	-0.899945
Gene_5547	0.44	-0.101706
Gene_5551	0.6	-0.294219
Gene_5554	0.43	0.183748
Gene_5558	0.43	-0.372435
Gene_5560	0.38	-0.733672
Gene_5564	0.32	-0.498862
Gene_5566	0.44	-0.342415
Gene_5567	0.59	-0.178766
Gene_5570	0.47	-0.569209
Gene_5571	0.55	-0.314557
Gene_5583	0.49	-0.321136
Gene_5585	0.57	-0.510923
Gene_5586	0.52	-0.305969
Gene_559	0.49	-0.619543
Gene_5591	0.57	0.0412376
Gene_5595	0.62	0.0303967
Gene_5602	0.44	0.0441449
Gene_5605	0.52	-0.0479614
Gene_5606	0.46	-0.371783
Gene_5607	0.45	-0.594699
Gene_5616	0.48	1.4656
Gene_5620	0.69	-0.271254
Gene_5626	0.46	-0.260439
Gene_5627	0.4	-0.528799
Gene_563	0.51	-0.160194
Gene_5632	0.4	-0.408576
Gene_5635	0.5	-0.716676
Gene_5636	0.43	-0.191965
Gene_5637	0.41	-0.27549
Gene_5641	0.48	-0.355584
Gene_5643	0.51	0.0437394
Gene_5648	0.45	-0.296567
Gene_5652	0.51	0.341849
Gene_5658	0.48	-0.600962
Gene_5660	0.51	-0.250353
Gene_5662	0.38	-0.317479
Gene_5664	0.49	-0.838502
Gene_5668	0.61	1.46475
Gene_5672	0.53	0.127254
Gene_5675	0.41	-0.198782
Gene_5694	0.44	-0.369044
Gene_5698	0.51	-0.349695
Gene_5700	0.49	-0.17797
Gene_5703	0.53	-0.122652
Gene_5705	0.57	0.562419
Gene_5707	0.45	-0.384833
Gene_5709	0.35	-0.237097
Gene_5718	0.49	-0.667077
Gene_5719	0.38	0.0440888
Gene_572	0.55	-0.263031
Gene_5731	0.49	-0.446447
Gene_5734	0.43	-0.401064
Gene_5737	0.54	-0.0372136
Gene_5746	0.5	-0.371543
Gene_5750	0.47	-0.184259
Gene_5758	0.49	-0.0885709
Gene_5761	0.43	-0.459273
Gene_5763	0.48	-0.417629
Gene_5764	0.45	-0.0642537
Gene_5765	0.39	-0.583445
Gene_5771	0.47	-0.473716
Gene_5778	0.36	-0.600981
Gene_5779	0.48	-0.436981
Gene_578	0.45	-0.388848
Gene_5783	0.59	0.430269
Gene_5787	0.56	-0.574806
Gene_5790	0.45	-0.127313
Gene_5792	0.48	-0.410627
Gene_5794	0.47	-0.504123
Gene_5796	0.39	-0.559472
Gene_5801	0.41	-0.567103
Gene_5805	0.48	-0.218178
Gene_5806	0.47	-0.663621
Gene_5812	0.53	-0.375478
Gene_5813	0.45	-0.344015
Gene_5825	0.38	-0.140043
Gene_5826	0.49	-0.374561
Gene_5829	0.43	-0.20127
Gene_583	0.45	-0.0907035
Gene_5832	0.58	-0.129586
Gene_5838	0.4	-0.23913
Gene_5843	0.47	-0.298701
Gene_5854	0.52	0.00195928
Gene_5855	0.47	-0.77153
Gene_586	0.45	-0.254877
Gene_5868	0.4	-0.609839
Gene_5870	0.37	-0.161017
Gene_5879	0.61	-0.467796
Gene_589	0.62	0.239339
Gene_5895	0.51	-0.440205
Gene_5900	0.51	-0.43397
Gene_5904	0.41	0.162984
Gene_5910	0.45	-0.0485962
Gene_5911	0.42	-0.411538
Gene_5912	0.61	-0.441779
Gene_5918	0.39	-0.336533
Gene_5920	0.4	-0.473476
Gene_5921	0.59	-0.484959
Gene_5929	0.39	-0.613987
Gene_5931	0.41	-0.216182
Gene_5934	0.54	-0.568576
Gene_5935	0.48	-0.524316
Gene_5936	0.47	-0.496551
Gene_5940	0.5	-0.803907
Gene_5948	0.42	-0.448646
Gene_595	0.44	-0.28497
Gene_5953	0.48	-0.24908
Gene_5955	0.67	-0.260552
Gene_5959	0.48	-0.902824
Gene_596	0.46	0.769436
Gene_5961	0.5	-0.489227
Gene_5963	0.34	-0.596302
Gene_5964	0.46	-0.352759
Gene_5966	0.39	-0.746024
Gene_5968	0.4	-0.544444
Gene_5973	0.59	0.684457
Gene_5976	0.41	-0.386036
Gene_5979	0.64	-0.110023
Gene_5982	0.54	-0.915493
Gene_5985	0.49	-0.690459
Gene_5989	0.37	0.319069
Gene_599	0.42	-0.591336
Gene_5992	0.47	-0.578358
Gene_5998	0.46	0.0239044
Gene_6003	0.42	-0.446368
Gene_6006	0.46	-0.513416
Gene_6007	0.53	1.08736
Gene_6008	0.6	0.0711119
Gene_6018	0.55	-0.0863649
Gene_6021	0.47	-0.652511
Gene_6028	0.45	-0.089069
Gene_6031	0.5	0.0252551
Gene_6032	0.51	0.328579
Gene_6034	0.45	-0.121888
Gene_6037	0.38	-0.55409
Gene_604	0.46	-0.339069
Gene_6045	0.62	0.285375
Gene_6046	0.44	0.0719322
Gene_6049	0.47	-0.17944
Gene_6054	0.58	-0.212739
Gene_6059	0.51	0.0885348
Gene_6060	0.55	-0.413553
Gene_6067	0.48	0.0712546
Gene_607	0.71	1.49451
Gene_6076	0.46	-0.748226
Gene_6083	0.36	-0.320977
Gene_6085	0.43	-0.579017
Gene_6086	0.65	0.835063
Gene_6088	0.38	-0.0439008
Gene_6091	0.5	0.878848
Gene_6092	0.48	0.576436
Gene_6093	0.45	-0.520812
Gene_6094	0.42	-0.388726
Gene_6095	0.43	-0.53247
Gene_6096	0.51	-0.50389
Gene_610	0.58	0.00651262
Gene_6101	0.44	-0.0516447
Gene_6104	0.48	-0.455069
Gene_6107	0.43	-0.401072
Gene_6109	0.34	0.37428
Gene_611	0.39	-0.120675
Gene_6112	0.5	-0.327894
Gene_6114	0.48	0.2734
Gene_6115	0.42	-0.339223
Gene_6116	0.5	-0.424056
Gene_6118	0.44	-0.407854
Gene_6123	0.47	-0.0945273
Gene_6126	0.4	-0.573567
Gene_6139	0.41	-0.467575
Gene_6140	0.42	0.81396
Gene_6147	0.5	-0.786192
Gene_6149	0.46	-0.658021
Gene_6155	0.47	-0.302105
Gene_6165	0.68	0.595314
Gene_6167	0.42	-0.157736
Gene_6169	0.41	-0.681677
Gene_6172	0.41	-0.333557
Gene_6173	0.48	-0.0658454
Gene_6176	0.64	0.225073
Gene_6178	0.46	-0.624843
Gene_6181	0.42	-0.413201
Gene_6183	0.47	0.732175
Gene_6184	0.5	-0.307627
Gene_6195	0.69	2.00191
Gene_6200	0.49	-0.377353
Gene_6202	0.47	-0.495126
Gene_6204	0.51	-0.0701905
Gene_6207	0.54	1.1101
Gene_6215	0.51	-0.504494
Gene_6219	0.4	-0.256541
Gene_622	0.44	-0.271318
Gene_6220	0.35	0.220529
Gene_6224	0.49	-0.236716
Gene_6225	0.45	-1.01695
Gene_6227	0.47	-0.442072
Gene_6228	0.54	-0.0898942
Gene_6229	0.51	-0.631762
Gene_6230	0.49	-0.250995
Gene_6236	0.54	-0.434734
Gene_6237	0.57	0.31515
Gene_624	0.5	-0.417318
Gene_6240	0.46	-0.718914
Gene_6244	0.41	-0.28297
Gene_6267	0.52	0.235982
Gene_6268	0.55	0.179334
Gene_6279	0.49	-0.560339
Gene_6280	0.64	0.0332096
Gene_6281	0.48	-0.516297
Gene_6283	0.46	-0.589666
Gene_6285	0.58	0.124266
Gene_6293	0.48	-0.0836216
Gene_6298	0.52	-0.593409
Gene_6299	0.54	-0.280433
Gene_630	0.39	-0.742914
Gene_6301	0.46	-0.248189
Gene_6302	0.43	-0.460154
Gene_6303	0.39	-0.302692
Gene_6304	0.41	-0.139945
Gene_6309	0.38	-0.238523
Gene_6312	0.42	0.229527
Gene_6313	0.52	-0.382837
Gene_6316	0.42	-0.671399
Gene_6317	0.4	-0.330915
Gene_632	0.67	1.57331
Gene_6320	0.36	-0.403722
Gene_6325	0.28	-0.262901
Gene_6327	0.49	-0.402883
Gene_6331	0.54	-0.671669
Gene_6333	0.41	-0.257362
Gene_6334	0.36	0.0115366
Gene_6336	0.46	0.0256068
Gene_634	0.46	-0.426542
Gene_6340	0.35	-0.219258
Gene_6341	0.37	-0.674372
Gene_6342	0.47	-0.417447
Gene_6345	0.48	-0.0684398
Gene_6349	0.52	-0.129916
Gene_635	0.45	-0.490488
Gene_6355	0.36	-0.162184
Gene_6357	0.47	-0.160437
Gene_6370	0.47	-0.616286
Gene_6375	0.41	-0.766572
Gene_6378	0.43	-0.248825
Gene_6380	0.45	-0.595796
Gene_6389	0.53	0.000376055
Gene_6392	0.47	-0.272976
Gene_6394	0.39	-0.466018
Gene_6395	0.51	-0.286888
Gene_6397	0.59	-0.635726
Gene_640	0.39	-0.425588
Gene_6405	0.41	-0.681054
Gene_6406	0.53	0.0306248
Gene_6408	0.33	-0.203051
Gene_6410	0.47	-0.0763412
Gene_6416	0.52	-0.278532
Gene_642	0.44	-0.467688
Gene_6425	0.37	-0.184703
Gene_6429	0.4	-0.0579849
Gene_6437	0.29	-0.497345
Gene_6442	0.51	-0.790683
Gene_6448	0.35	-0.284053
Gene_6450	0.42	-0.415879
Gene_6459	0.44	-0.192567
Gene_6465	0.49	-0.329069
Gene_6481	0.43	-0.0662285
Gene_6488	0.5	-0.269076
Gene_6492	0.32	-0.066515
Gene_6497	0.5	-0.889073
Gene_6499	0.45	-0.385261
Gene_6502	0.48	-0.264726
Gene_651	0.45	-0.172564
Gene_6510	0.33	0.188503
Gene_6512	0.33	-0.413516
Gene_6522	0.54	-0.556305
Gene_6525	0.38	-0.357215
Gene_6527	0.52	-0.787158
Gene_6528	0.75	1.62116
Gene_6530	0.47	-0.881253
Gene_6531	0.41	-0.343943
Gene_654	0.38	-0.346981
Gene_6544	0.41	-0.642219
Gene_6550	0.59	0.764307
Gene_6551	0.69	0.243218
Gene_6556	0.38	-0.529049
Gene_6561	0.41	-0.567965
Gene_657	0.47	-0.235317
Gene_6578	0.48	-0.33999
Gene_6584	0.69	-0.0173228
Gene_6585	0.57	-0.375102
Gene_6586	0.52	-0.322431
Gene_6587	0.52	-0.349249
Gene_6601	0.4	-0.708943
Gene_6603	0.42	-0.242877
Gene_6606	0.54	-0.0382039
Gene_6611	0.44	-0.396575
Gene_6613	0.42	-0.256653
Gene_6619	0.44	-0.0220681
Gene_662	0.55	-0.342831
Gene_6620	0.53	-0.466855
Gene_6622	0.36	-0.550289
Gene_6624	0.6	-0.0423026
Gene_6625	0.41	-0.261535
Gene_6627	0.53	-0.171728
Gene_663	0.35	0.143353
Gene_6638	0.43	-0.390513
Gene_6642	0.53	0.326481
Gene_6643	0.53	-0.411182
Gene_6644	0.44	-0.28871
Gene_6647	0.31	0.400152
Gene_6649	0.44	-0.0478359
Gene_6653	0.41	-0.205638
Gene_6659	0.53	0.000564941
Gene_666	0.58	0.461323
Gene_6660	0.48	-0.476973
Gene_667	0.4	-0.376917
Gene_6679	0.58	-0.359652
Gene_6681	0.76	1.37805
Gene_6682	0.53	-0.0694021
Gene_6687	0.57	0.61318
Gene_6707	0.46	-0.295585
Gene_6709	0.35	-0.105874
Gene_671	0.49	-0.210258
Gene_6710	0.42	-0.278351
Gene_6715	0.47	-0.982806
Gene_6718	0.49	-0.790066
Gene_6723	0.4	-0.585365
Gene_6724	0.49	-0.28937
Gene_6725	0.53	-0.727805
Gene_6726	0.42	-0.0796382
Gene_673	0.63	0.889694
Gene_6731	0.45	-0.378694
Gene_6747	0.44	-0.984125
Gene_675	0.38	0.100808
Gene_6751	0.42	-0.224514
Gene_6755	0.48	-0.576554
Gene_6757	0.54	-0.155074
Gene_6765	0.42	0.14761
Gene_6772	0.38	-0.407979
Gene_6778	0.52	-0.506699
Gene_6779	0.64	0.867736
Gene_6782	0.34	-0.623624
Gene_6783	0.51	-0.448671
Gene_6786	0.44	-0.467241
Gene_6791	0.61	-0.418863
Gene_6803	0.44	-0.274836
Gene_6812	0.68	1.0652
Gene_6813	0.49	-0.511416
Gene_6816	0.57	0.834254
Gene_6819	0.5	-0.53406
Gene_682	0.29	-0.0506089
Gene_6832	0.47	0.0368092
Gene_6836	0.41	-0.060674
Gene_6838	0.54	-0.340505
Gene_6844	0.4	-0.676447
Gene_6848	0.39	-0.0878955
Gene_6850	0.53	0.510321
Gene_6856	0.7	0.571775
Gene_6860	0.46	-0.414815
Gene_6863	0.42	-0.181434
Gene_6866	0.5	-0.257309
Gene_6875	0.51	0.0032013
Gene_6897	0.56	-0.754933
Gene_6899	0.49	-0.456756
Gene_6910	0.56	-0.543267
Gene_6912	0.54	-0.414647
Gene_6915	0.37	-0.453435
Gene_6920	0.37	-0.447314
Gene_6924	0.61	0.479846
Gene_6935	0.5	-0.268742
Gene_6948	0.48	0.459163
Gene_695	0.51	-0.111685
Gene_6950	0.37	-0.166206
Gene_6953	0.47	-0.440313
Gene_6956	0.42	-0.514256
Gene_6966	0.38	-0.724094
Gene_6970	0.49	-0.184894
Gene_6973	0.41	-0.383328
Gene_6974	0.46	-0.654623
Gene_6979	0.56	-0.132351
Gene_6980	0.42	-0.745667
Gene_6981	0.43	-0.118494
Gene_6989	0.31	-0.283547
Gene_6993	0.34	-0.620078
Gene_6996	0.41	-0.155835
Gene_700	0.46	0.385489
Gene_7002	0.44	-0.362613
Gene_7005	0.42	-0.375812
Gene_7006	0.42	-0.434299
Gene_7007	0.52	-0.210804
Gene_7015	0.48	-0.232745
Gene_7016	0.45	0.0888011
Gene_702	0.41	-0.877721
Gene_7022	0.52	-0.0918982
Gene_7023	0.45	-0.293555
Gene_7025	0.36	1.14267
Gene_7026	0.52	0.118838
Gene_7028	0.45	-0.17123
Gene_7035	0.5	-0.0126508
Gene_7037	0.45	-0.614207
Gene_7038	0.41	-0.54657
Gene_7041	0.55	-0.395943
Gene_7053	0.56	0.453141
Gene_7069	0.37	-0.165278
Gene_707	0.48	-0.751435
Gene_7071	0.46	-0.577563
Gene_7072	0.45	-0.305541
Gene_7074	0.53	-0.491838
Gene_708	0.47	-0.431826
Gene_7081	0.52	0.111424
Gene_7082	0.51	-0.44957
Gene_7083	0.38	-0.370533
Gene_7087	0.56	0.71134
Gene_7088	0.42	-0.845327
Gene_710	0.46	0.454399
Gene_7104	0.58	0.326956
Gene_7106	0.5	-0.594276
Gene_7110	0.56	0.791777
Gene_7113	0.4	-0.477077
Gene_712	0.37	-0.543179
Gene_7121	0.48	0.391598
Gene_7127	0.44	0.291224
Gene_7129	0.35	-0.435314
Gene_7130	0.58	-0.287066
Gene_7140	0.52	-0.207169
Gene_7144	0.42	-0.281101
Gene_7160	0.45	-0.387163
Gene_7162	0.47	-0.40404
Gene_7166	0.42	-0.401349
Gene_7175	0.42	-0.685873
Gene_7179	0.44	-0.646512
Gene_7180	0.52	-0.596521
Gene_7186	0.47	-0.823165
Gene_719	0.4	-0.282901
Gene_7194	0.41	-0.320408
Gene_7196	0.43	-0.395475
Gene_7198	0.6	0.815446
Gene_720	0.53	-0.488276
Gene_7208	0.52	-0.48347
Gene_721	0.53	-0.0124019
Gene_7211	0.54	-0.246032
Gene_7218	0.45	-0.138614
Gene_7227	0.48	-0.577493
Gene_723	0.43	-1.04623
Gene_7237	0.37	-0.516875
Gene_7238	0.37	-0.717448
Gene_724	0.46	-0.231425
Gene_7242	0.47	-0.0710016
Gene_7244	0.52	-0.162584
Gene_725	0.51	-0.449131
Gene_7255	0.52	-0.0404863
Gene_7265	0.49	-0.125877
Gene_7268	0.47	-0.0193349
Gene_7270	0.54	0.0512506
Gene_7272	0.57	-0.317152
Gene_7276	0.43	-0.360946
Gene_7292	0.53	-0.442641
Gene_7295	0.41	0.6179
Gene_7304	0.47	-0.434155
Gene_7310	0.29	0.747439
Gene_7311	0.43	-0.10305
Gene_7316	0.43	-0.377619
Gene_7320	0.46	-0.0803045
Gene_7321	0.51	-0.164082
Gene_7329	0.41	-0.608711
Gene_7333	0.77	0.57683
Gene_7336	0.56	-0.0968671
Gene_7339	0.48	-0.173689
Gene_734	0.5	-0.177397
Gene_7342	0.49	-0.0965228
Gene_7343	0.46	-0.160948
Gene_7347	0.39	-0.411505
Gene_7349	0.55	-0.583514
Gene_7352	0.54	-0.447119
Gene_7357	0.52	-0.272449
Gene_7366	0.69	0.685827
Gene_7368	0.5	-0.433272
Gene_7392	0.48	-0.142011
Gene_7402	0.51	-0.346805
Gene_7406	0.53	-0.644269
Gene_7418	0.43	-0.744291
Gene_7423	0.51	-0.545659
Gene_7425	0.46	-0.25151
Gene_7426	0.62	-0.0589804
Gene_7428	0.66	-0.295344
Gene_7429	0.46	0.434094
Gene_7431	0.39	-0.441817
Gene_7438	0.52	-0.100944
Gene_7439	0.5	-0.475657
Gene_7447	0.44	-0.50515
Gene_7448	0.44	-0.181348
Gene_7451	0.5	-0.221604
Gene_7462	0.51	0.165645
Gene_7469	0.48	-0.298547
Gene_7478	0.62	-0.570347
Gene_748	0.45	-0.598459
Gene_7501	0.47	-0.16095
Gene_7503	0.46	-0.500641
Gene_7505	0.62	-0.227902
Gene_7508	0.41	-0.541983
Gene_7510	0.43	-0.464693
Gene_7513	0.49	-0.329825
Gene_7515	0.48	-0.995683
Gene_7517	0.51	0.176289
Gene_7519	0.51	-0.618081
Gene_7521	0.44	-0.670812
Gene_7522	0.41	-0.459182
Gene_7532	0.39	-0.0190139
Gene_7536	0.28	0.0370845
Gene_7539	0.45	-0.9116
Gene_7540	0.46	-0.507342
Gene_7543	0.47	-0.406231
Gene_7546	0.37	-0.14099
Gene_7548	0.45	-0.16604
Gene_7558	0.43	0.0199451
Gene_756	0.57	0.443347
Gene_7560	0.39	-0.743942
Gene_7565	0.45	0.560179
Gene_757	0.37	-0.330644
Gene_7570	0.37	-0.312065
Gene_7575	0.49	-0.472345
Gene_7589	0.36	-0.357924
Gene_759	0.51	-0.511773
Gene_7594	0.43	-0.427897
Gene_760	0.32	-0.248313
Gene_7607	0.57	-0.60153
Gene_7608	0.4	-0.235381
Gene_7614	0.49	-0.591761
Gene_7622	0.49	-0.582859
Gene_7637	0.42	-0.602373
Gene_7650	0.46	-0.396955
Gene_7651	0.36	-0.41661
Gene_7655	0.43	-0.566377
Gene_7656	0.41	-0.251986
Gene_7657	0.36	-0.370593
Gene_766	0.48	-0.209466
Gene_7660	0.41	-0.33789
Gene_7682	0.6	0.00938466
Gene_7686	0.52	-0.515832
Gene_7694	0.44	-0.262392
Gene_7707	0.42	-0.255096
Gene_7708	0.47	-0.453951
Gene_7716	0.53	-0.475007
Gene_7717	0.53	-0.591479
Gene_7724	0.53	-0.0859989
Gene_7727	0.47	-0.338356
Gene_773	0.45	-0.420611
Gene_7752	0.57	-0.258205
Gene_7756	0.5	-0.68751
Gene_7758	0.54	-0.0489839
Gene_7760	0.36	-0.502422
Gene_7762	0.64	0.144001
Gene_7765	0.46	0.0196306
Gene_7769	0.5	-0.161032
Gene_7772	0.46	-0.514962
Gene_7774	0.51	-0.83238
Gene_7776	0.56	0.0818709
Gene_7778	0.33	-0.217685
Gene_778	0.46	-0.261473
Gene_7780	0.46	-0.473125
Gene_7781	0.45	-0.468921
Gene_7786	0.48	-0.493831
Gene_7791	0.53	-0.424475
Gene_7792	0.41	-0.694
Gene_7797	0.5	-0.519318
Gene_7803	0.63	0.196929
Gene_7808	0.45	-0.262367
Gene_7811	0.43	0.0555135
Gene_7817	0.4	-0.205633
Gene_7821	0.45	-0.560613
Gene_7825	0.51	-0.221726
Gene_7828	0.57	-0.287387
Gene_7829	0.52	-0.400969
Gene_783	0.57	-0.287572
Gene_7832	0.47	-0.0784427
Gene_7833	0.59	-0.0540264
Gene_7834	0.51	-0.621716
Gene_7837	0.34	-0.210074
Gene_7844	0.37	-0.461785
Gene_7849	0.57	0.0857636
Gene_785	0.48	-0.115347
Gene_7850	0.52	-0.175504
Gene_7851	0.54	0.178409
Gene_7853	0.55	0.425403
Gene_786	0.55	-0.270735
Gene_7861	0.45	-0.486924
Gene_7868	0.44	0.0295501
Gene_788	0.44	-0.26331
Gene_7887	0.53	-0.0577937
Gene_7894	0.54	0.054107
Gene_7910	0.45	-0.566584
Gene_7914	0.45	-0.442708
Gene_7919	0.48	-0.00331152
Gene_792	0.47	-0.699097
Gene_7922	0.61	-0.0700067
Gene_7927	0.55	0.165547
Gene_7932	0.42	-0.380134
Gene_7933	0.48	-0.292366
Gene_7937	0.42	-0.170419
Gene_7947	0.57	-0.727958
Gene_7948	0.39	-0.436622
Gene_7952	0.61	-0.572062
Gene_7957	0.64	0.577997
Gene_7963	0.53	-0.479444
Gene_7967	0.48	-0.594325
Gene_7969	0.43	-0.605686
Gene_797	0.48	-0.431567
Gene_7971	0.55	0.10603
Gene_7972	0.48	-0.678179
Gene_7974	0.44	-0.275517
Gene_7980	0.38	-0.4403
Gene_7982	0.46	-0.427587
Gene_7987	0.52	-0.485158
Gene_799	0.45	-0.00144146
Gene_7990	0.37	-0.762178
Gene_7991	0.48	-0.492275
Gene_7996	0.49	-0.368045
Gene_8003	0.43	-0.537132
Gene_8007	0.51	-0.533256
Gene_8010	0.46	-0.0908129
Gene_8012	0.41	-0.440337
Gene_8017	0.49	-0.130334
Gene_8021	0.54	-0.382513
Gene_803	0.5	-0.716133
Gene_8030	0.42	-0.699081
Gene_8032	0.51	-0.898064
Gene_8038	0.45	-0.516495
Gene_804	0.51	-0.328317
Gene_8043	0.51	-0.55242
Gene_8044	0.51	-0.382301
Gene_8058	0.45	-0.558958
Gene_8059	0.42	-0.482268
Gene_8060	0.49	-0.468937
Gene_8062	0.59	0.0446002
Gene_8063	0.4	-0.415494
Gene_8065	0.47	-0.130688
Gene_8082	0.45	0.356576
Gene_8083	0.36	-0.0182127
Gene_8084	0.44	-0.661814
Gene_809	0.52	-0.600393
Gene_8091	0.49	-0.273452
Gene_8093	0.42	0.143126
Gene_8095	0.32	-0.46653
Gene_8106	0.46	-0.885949
Gene_8110	0.54	-0.366671
Gene_8111	0.32	-0.0238939
Gene_8118	0.67	1.40759
Gene_8119	0.41	-0.449692
Gene_8124	0.49	-0.426201
Gene_8129	0.56	0.46713
Gene_813	0.43	-0.367763
Gene_8132	0.66	0.517498
Gene_8134	0.53	-0.0970175
Gene_8141	0.46	-0.296922
Gene_8145	0.64	0.190899
Gene_8151	0.45	-0.218252
Gene_8155	0.43	-0.400361
Gene_8161	0.36	-0.391322
Gene_8162	0.48	-0.579158
Gene_8163	0.48	-0.241334
Gene_817	0.45	-0.400107
Gene_8172	0.39	-0.692384
Gene_8183	0.32	-0.106549
Gene_8184	0.55	-0.107267
Gene_8185	0.38	-1.07061
Gene_8191	0.44	-0.158681
Gene_8196	0.69	0.895846
Gene_8199	0.43	-0.471198
Gene_8200	0.49	-0.351293
Gene_8201	0.41	-0.519789
Gene_8203	0.46	-0.561739
Gene_8211	0.45	-0.00117995
Gene_8213	0.41	-0.367559
Gene_8216	0.49	-0.382023
Gene_8222	0.48	-0.354134
Gene_8238	0.4	0.258052
Gene_8247	0.67	0.713256
Gene_8248	0.57	0.0781292
Gene_8251	0.4	-0.344373
Gene_8253	0.39	-0.398129
Gene_8254	0.44	-0.188091
Gene_8258	0.45	0.0822733
Gene_8264	0.33	-0.671871
Gene_8267	0.37	-0.219271
Gene_8274	0.52	0.316804
Gene_8285	0.43	-0.223047
Gene_8287	0.53	-0.389492
Gene_8293	0.47	-0.259428
Gene_8294	0.68	0.792458
Gene_8298	0.52	-0.280552
Gene_8300	0.38	-0.520726
Gene_8302	0.37	0.211101
Gene_8306	0.56	-0.403793
Gene_8308	0.4	-0.0928383
Gene_8323	0.34	-0.336607
Gene_8325	0.52	-0.347795
Gene_8326	0.45	-0.195269
Gene_8328	0.46	-0.505419
Gene_8329	0.62	0.570242
Gene_833	0.45	-0.14566
Gene_8330	0.48	-0.62352
Gene_8332	0.55	-0.431142
Gene_8337	0.49	-0.293857
Gene_8339	0.49	-0.536014
Gene_8346	0.48	-0.299189
Gene_8347	0.62	0.129762
Gene_8351	0.41	-0.737408
Gene_8354	0.54	0.124443
Gene_8358	0.41	-0.232706
Gene_8359	0.44	-0.240886
Gene_8360	0.48	-0.37246
Gene_8365	0.47	0.509337
Gene_8366	0.38	-0.356701
Gene_8369	0.55	-0.0852713
Gene_8372	0.75	0.562893
Gene_8382	0.35	-0.199039
Gene_8402	0.62	-0.168237
Gene_8404	0.39	-0.423376
Gene_8408	0.48	-0.406103
Gene_8409	0.51	-0.598523
Gene_841	0.63	0.19694
Gene_8415	0.5	-0.44382
Gene_8422	0.56	0.569429
Gene_8423	0.52	-0.331326
Gene_8435	0.48	-0.500857
Gene_8451	0.53	-0.346543
Gene_8452	0.71	1.20353
Gene_8454	0.5	-0.578906
Gene_8457	0.42	-0.715353
Gene_8460	0.5	-0.430671
Gene_8461	0.4	-0.631466
Gene_8467	0.59	0.176827
Gene_8474	0.45	-0.085947
Gene_8484	0.51	-0.442882
Gene_849	0.44	-0.147823
Gene_8491	0.44	-0.340884
Gene_8496	0.49	-0.340109
Gene_8498	0.46	-0.46088
Gene_8499	0.46	-0.187782
Gene_8500	0.45	-0.390326
Gene_8503	0.56	-0.483604
Gene_8508	0.45	0.00277313
Gene_8511	0.48	-0.252127
Gene_8516	0.53	1.21365
Gene_852	0.47	-0.0151368
Gene_8523	0.56	-0.251443
Gene_853	0.59	-0.249671
Gene_8536	0.48	-0.107621
Gene_8544	0.46	-0.233375
Gene_8550	0.62	0.674081
Gene_8553	0.51	-0.441581
Gene_8558	0.43	-0.714719
Gene_8560	0.49	0.336038
Gene_8562	0.44	-0.365355
Gene_8563	0.48	0.00366579
Gene_8567	0.48	-0.738756
Gene_8568	0.67	0.454074
Gene_857	0.49	0.17797
Gene_8570	0.48	-0.216538
Gene_8576	0.52	-0.423334
Gene_8579	0.48	0.647866
Gene_8580	0.48	-0.438584
Gene_8586	0.47	-0.273443
Gene_8587	0.54	-0.803512
Gene_8592	0.37	-0.241926
Gene_8593	0.39	-0.109677
Gene_8598	0.5	0.0830555
Gene_8602	0.51	1.15564
Gene_8618	0.52	-0.43945
Gene_8626	0.51	-0.105828
Gene_8627	0.4	-0.428721
Gene_8635	0.59	0.440673
Gene_8640	0.36	-0.304835
Gene_8643	0.5	-0.451048
Gene_8646	0.42	-0.400891
Gene_865	0.37	-0.510788
Gene_8651	0.51	-0.634644
Gene_8652	0.47	0.43608
Gene_8653	0.33	0.83652
Gene_8655	0.46	-0.381657
Gene_8656	0.5	-0.132325
Gene_8662	0.73	1.36302
Gene_8664	0.43	-0.456168
Gene_8666	0.59	1.22111
Gene_867	0.57	0.306217
Gene_8674	0.46	-0.395401
Gene_8676	0.47	-0.411787
Gene_8678	0.46	-0.434125
Gene_8681	0.41	0.0157065
Gene_8688	0.47	-0.0736535
Gene_8692	0.54	-0.073284
Gene_8694	0.37	-0.656307
Gene_8703	0.4	-0.64937
Gene_8707	0.55	0.364327
Gene_8710	0.43	-0.497429
Gene_8712	0.47	-0.544153
Gene_8714	0.54	-0.325222
Gene_8715	0.58	-0.0161299
Gene_8716	0.54	-0.402514
Gene_8718	0.52	-0.39367
Gene_873	0.37	0.27406
Gene_8733	0.58	-0.630295
Gene_8747	0.46	-0.560494
Gene_8748	0.53	-0.230362
Gene_8749	0.44	-0.114833
Gene_8754	0.58	-0.465986
Gene_8758	0.4	0.134071
Gene_8765	0.36	-0.28503
Gene_8772	0.75	1.028
Gene_8775	0.44	-0.370247
Gene_8777	0.36	0.39492
Gene_8783	0.49	-0.118321
Gene_8791	0.39	-0.204864
Gene_8793	0.46	-0.326623
Gene_8797	0.52	0.26075
Gene_8799	0.43	-0.399015
Gene_8801	0.53	0.791676
Gene_8805	0.41	-0.428854
Gene_8810	0.47	-0.220914
Gene_8815	0.52	-0.615677
Gene_8817	0.42	-0.0824926
Gene_882	0.41	-0.414575
Gene_8824	0.44	0.101855
Gene_8826	0.5	-0.23205
Gene_8830	0.36	0.6849
Gene_8847	0.45	-0.743382
Gene_8851	0.55	0.342058
Gene_8854	0.44	-0.223159
Gene_8855	0.61	-0.791872
Gene_8858	0.43	-0.403387
Gene_8859	0.42	-0.0659924
Gene_8863	0.52	-0.192725
Gene_8867	0.52	-0.545812
Gene_887	0.46	-0.129522
Gene_8875	0.56	-0.493237
Gene_888	0.58	-0.356921
Gene_8880	0.49	-0.509304
Gene_8884	0.58	-0.508778
Gene_8886	0.5	-0.745217
Gene_8891	0.48	-0.100792
Gene_8896	0.52	-0.398572
Gene_8897	0.58	0.607279
Gene_8904	0.52	-0.309218
Gene_8908	0.47	-0.531973
Gene_8917	0.46	-0.372177
Gene_8920	0.56	0.317647
Gene_8923	0.45	-0.238714
Gene_8934	0.52	-0.316277
Gene_8937	0.42	-0.476147
Gene_894	0.46	-0.178977
Gene_8941	0.48	-0.39521
Gene_8947	0.43	-0.485443
Gene_8949	0.5	-0.196008
Gene_8950	0.44	0.132695
Gene_8954	0.36	-0.478936
Gene_8956	0.46	-0.279585
Gene_896	0.56	-0.671102
Gene_8961	0.4	-0.668912
Gene_8962	0.48	-0.100737
Gene_8969	0.46	-0.236505
Gene_8971	0.46	-0.0977579
Gene_8973	0.38	0.45022
Gene_8975	0.48	-0.370017
Gene_8979	0.35	-0.842459
Gene_898	0.64	0.27667
Gene_8982	0.52	-0.848078
Gene_8984	0.48	-0.450388
Gene_8988	0.43	-0.0800219
Gene_8993	0.63	-0.162264
Gene_8994	0.54	-0.388013
Gene_8999	0.41	-0.582433
Gene_9000	0.42	-0.203684
Gene_9005	0.58	-0.10299
Gene_9013	0.43	0.120537
Gene_9018	0.47	-0.466814
Gene_9019	0.48	0.8979
Gene_9021	0.41	-0.136209
Gene_9024	0.57	-0.460377
Gene_9027	0.39	-0.185672
Gene_9035	0.5	-0.414984
Gene_9039	0.43	-0.562111
Gene_9040	0.34	-0.676036
Gene_9041	0.45	-1.13283
Gene_9042	0.42	-0.689488
Gene_9043	0.61	-0.19725
Gene_9044	0.52	0.0926991
Gene_9048	0.52	-0.818171
Gene_9059	0.47	-0.22991
Gene_9062	0.49	-0.27671
Gene_9063	0.53	-0.647228
Gene_9066	0.5	-0.368113
Gene_9077	0.45	-0.381978
Gene_9079	0.47	-0.407367
Gene_9085	0.39	-0.49909
Gene_9086	0.49	-0.673112
Gene_9089	0.42	-0.451965
Gene_9106	0.57	-0.0247036
Gene_9109	0.43	-0.305231
Gene_9115	0.54	-0.340816
Gene_9116	0.49	-0.182097
Gene_9123	0.38	-0.125397
Gene_9127	0.35	-0.300461
Gene_913	0.39	-0.315959
Gene_9130	0.54	-0.536628
Gene_9133	0.43	-0.21418
Gene_9137	0.35	0.779161
Gene_9140	0.46	-0.277132
Gene_9144	0.39	-0.435097
Gene_9152	0.4	-0.276132
Gene_916	0.5	-0.68259
Gene_9162	0.4	-0.471236
Gene_9163	0.52	-0.594704
Gene_9175	0.48	-0.371618
Gene_9177	0.5	-0.45815
Gene_9179	0.41	-0.43442
Gene_918	0.5	0.245035
Gene_9180	0.56	0.359258
Gene_9182	0.46	0.25059
Gene_9185	0.57	-0.067577
Gene_9186	0.53	-0.362699
Gene_9188	0.56	0.382147
Gene_9198	0.43	-0.322576
Gene_920	0.49	-0.451869
Gene_9201	0.66	-0.279948
Gene_9203	0.45	-0.277036
Gene_9208	0.49	-0.289117
Gene_921	0.44	-0.441265
Gene_9212	0.5	-0.406276
Gene_9213	0.65	-0.0873987
Gene_9218	0.48	-0.311517
Gene_9222	0.44	-0.784248
Gene_9225	0.58	-0.0672792
Gene_9226	0.56	0.606334
Gene_9227	0.42	-0.405419
Gene_9231	0.5	-0.519844
Gene_9233	0.51	-0.420117
Gene_9248	0.43	-0.108578
Gene_9250	0.54	-0.00990665
Gene_9253	0.49	-0.61593
Gene_9254	0.39	-0.21299
Gene_9257	0.48	0.725688
Gene_9260	0.43	-0.101601
Gene_9264	0.42	-0.752479
Gene_9265	0.54	-0.175397
Gene_9268	0.38	-0.265693
Gene_9269	0.44	0.380607
Gene_9271	0.37	-0.159768
Gene_928	0.4	0.0702619
Gene_9288	0.39	-0.0668355
Gene_929	0.29	-0.173575
Gene_9298	0.48	-0.212695
Gene_9299	0.44	-0.369498
Gene_9308	0.46	-0.546836
Gene_931	0.49	-0.435373
Gene_9313	0.49	-0.483972
Gene_9315	0.59	-0.165253
Gene_9323	0.36	-0.377018
Gene_9326	0.42	-0.397762
Gene_9327	0.54	-0.481744
Gene_9328	0.47	-0.534272
Gene_9331	0.38	-0.299178
Gene_9345	0.32	-0.0320156
Gene_9346	0.36	-0.342666
Gene_9357	0.33	-0.736889
Gene_936	0.48	-0.388481
Gene_9370	0.41	0.599625
Gene_9371	0.37	-0.295341
Gene_9376	0.6	-0.43029
Gene_9384	0.37	-0.546328
Gene_9387	0.39	-0.233113
Gene_9395	0.5	-0.272837
Gene_9398	0.55	-0.408968
Gene_9403	0.55	-0.377354
Gene_9408	0.52	-0.534593
Gene_9412	0.46	-0.313997
Gene_9413	0.34	-0.261856
Gene_9414	0.39	-0.26597
Gene_9417	0.36	-0.0998084
Gene_9424	0.49	-0.397244
Gene_9425	0.46	-0.622605
Gene_9429	0.58	0.0945155
Gene_9433	0.45	-0.70318
Gene_9438	0.43	-0.563817
Gene_9440	0.47	-0.126311
Gene_9448	0.44	-0.688103
Gene_9458	0.39	-0.0766143
Gene_946	0.44	-0.299167
Gene_9460	0.66	-0.293267
Gene_9465	0.41	-0.536046
Gene_9469	0.62	0.0952805
Gene_9471	0.49	-0.325842
Gene_9475	0.67	0.846688
[truncated: 23 more rows]

## Sheet: 2D
percentile	e_cdf_radians	e_cdf_hours	method
0	0.039666	0.151513	tempo
1	0.039666	0.151513	tempo
2	0.039666	0.151513	tempo
3	0.039666	0.151513	tempo
4	0.039666	0.151513	tempo
5	0.039666	0.151513	tempo
6	0.039666	0.151513	tempo
7	0.039666	0.151513	tempo
8	0.039666	0.151513	tempo
9	0.039666	0.151513	tempo
10	0.039666	0.151513	tempo
11	0.0396662	0.151514	tempo
12	0.0396662	0.151514	tempo
13	0.0396662	0.151514	tempo
14	0.0396662	0.151514	tempo
15	0.0396662	0.151514	tempo
16	0.0396662	0.151514	tempo
17	0.0396662	0.151514	tempo
18	0.0396662	0.151514	tempo
19	0.0396662	0.151514	tempo
20	0.0396663	0.151514	tempo
21	0.0396663	0.151514	tempo
22	0.0396663	0.151514	tempo
23	0.0396663	0.151514	tempo
24	0.0396665	0.151515	tempo
25	0.0396665	0.151515	tempo
26	0.0396665	0.151515	tempo
27	0.0396665	0.151515	tempo
28	0.0396665	0.151515	tempo
29	0.0396665	0.151515	tempo
30	0.0396665	0.151515	tempo
31	0.0396665	0.151515	tempo
32	0.0396665	0.151515	tempo
33	0.0396665	0.151515	tempo
34	0.0396665	0.151515	tempo
35	0.0396665	0.151515	tempo
36	0.222133	0.848484	tempo
37	0.222133	0.848484	tempo
38	0.222133	0.848484	tempo
39	0.222133	0.848484	tempo
40	0.222133	0.848484	tempo
41	0.222133	0.848484	tempo
42	0.222133	0.848484	tempo
43	0.222133	0.848484	tempo
44	0.222133	0.848484	tempo
45	0.222133	0.848484	tempo
46	0.222133	0.848484	tempo
47	0.222133	0.848484	tempo
48	0.222133	0.848484	tempo
49	0.222133	0.848485	tempo
50	0.222133	0.848485	tempo
51	0.222133	0.848485	tempo
52	0.222133	0.848485	tempo
53	0.222133	0.848485	tempo
54	0.222133	0.848485	tempo
55	0.222133	0.848486	tempo
56	0.222133	0.848486	tempo
57	0.222133	0.848486	tempo
58	0.222133	0.848486	tempo
59	0.222133	0.848486	tempo
60	0.222133	0.848486	tempo
61	0.222133	0.848486	tempo
62	0.222133	0.848486	tempo
63	0.222133	0.848486	tempo
64	0.222133	0.848486	tempo
65	0.222133	0.848486	tempo
66	0.301466	1.15151	tempo
67	0.301466	1.15151	tempo
68	0.301466	1.15151	tempo
69	0.301466	1.15151	tempo
70	0.301466	1.15151	tempo
71	0.301466	1.15151	tempo
72	0.301466	1.15151	tempo
73	0.301466	1.15151	tempo
74	0.301466	1.15151	tempo
75	0.301466	1.15151	tempo
76	0.301466	1.15151	tempo
77	0.301466	1.15152	tempo
78	0.301466	1.15152	tempo
79	0.301466	1.15152	tempo
80	0.483932	1.84848	tempo
81	0.483932	1.84849	tempo
82	0.483932	1.84849	tempo
83	0.483932	1.84849	tempo
84	0.483932	1.84849	tempo
85	0.483932	1.84849	tempo
86	0.483932	1.84849	tempo
87	0.483933	1.84849	tempo
88	0.483933	1.84849	tempo
89	0.563265	2.15151	tempo
90	0.563265	2.15151	tempo
91	0.563265	2.15151	tempo
92	0.563265	2.15151	tempo
93	0.563265	2.15151	tempo
94	0.745732	2.84849	tempo
95	0.745732	2.84849	tempo
96	0.825064	3.15151	tempo
97	0.825064	3.15151	tempo
98	1.08686	4.15151	tempo
99	1.08686	4.15152	tempo
0	0.000399632	0.00152648	cyclops
1	0.00277141	0.010586	cyclops
2	0.00527688	0.0201562	cyclops
3	0.00699947	0.026736	cyclops
4	0.00948978	0.0362483	cyclops
5	0.0119584	0.0456778	cyclops
6	0.0132391	0.0505697	cyclops
7	0.0155766	0.0594983	cyclops
8	0.0174605	0.066694	cyclops
9	0.019415	0.0741598	cyclops
10	0.0208976	0.079823	cyclops
11	0.0230217	0.0879366	cyclops
12	0.0245377	0.0937272	cyclops
13	0.0261892	0.100035	cyclops
14	0.0280177	0.10702	cyclops
15	0.0312446	0.119346	cyclops
16	0.0341914	0.130601	cyclops
17	0.0376242	0.143714	cyclops
18	0.0399722	0.152683	cyclops
19	0.0442921	0.169183	cyclops
20	0.0510234	0.194895	cyclops
21	0.0578526	0.220981	cyclops
22	0.063094	0.241001	cyclops
23	0.0709363	0.270957	cyclops
24	0.090047	0.343954	cyclops
25	0.114169	0.436092	cyclops
26	0.199956	0.763774	cyclops
27	1.40421	5.36369	cyclops
28	1.46848	5.6092	cyclops
29	1.49109	5.69556	cyclops
30	1.50116	5.73402	cyclops
31	1.50901	5.76399	cyclops
32	1.51593	5.79041	cyclops
33	1.52681	5.83199	cyclops
34	1.5322	5.85256	cyclops
35	1.5355	5.86518	cyclops
36	1.53892	5.87823	cyclops
37	1.5413	5.88732	cyclops
38	1.54493	5.90119	cyclops
39	1.54739	5.91061	cyclops
40	1.54993	5.92029	cyclops
41	1.5512	5.92513	cyclops
42	1.55248	5.93004	cyclops
43	1.55477	5.93877	cyclops
44	1.55689	5.94689	cyclops
45	1.55915	5.95552	cyclops
46	1.56118	5.96328	cyclops
47	1.56556	5.97999	cyclops
48	1.56836	5.99071	cyclops
49	1.57177	6.00371	cyclops
50	1.57501	6.01608	cyclops
51	1.577	6.0237	cyclops
52	1.58028	6.03623	cyclops
53	1.5824	6.0443	cyclops
54	1.58405	6.05063	cyclops
55	1.58658	6.0603	cyclops
56	1.58808	6.06601	cyclops
57	1.59046	6.07512	cyclops
58	1.59231	6.08216	cyclops
59	1.59559	6.09471	cyclops
60	1.59762	6.10247	cyclops
61	1.60013	6.11206	cyclops
62	1.60235	6.12054	cyclops
63	1.60499	6.1306	cyclops
64	1.60755	6.1404	cyclops
65	1.61112	6.15404	cyclops
66	1.61624	6.1736	cyclops
67	1.61869	6.18294	cyclops
68	1.62506	6.20726	cyclops
69	1.62997	6.22603	cyclops
70	1.63573	6.24804	cyclops
71	1.64293	6.27554	cyclops
72	1.6514	6.30788	cyclops
73	1.6614	6.34606	cyclops
74	1.67146	6.38452	cyclops
75	1.68413	6.4329	cyclops
76	1.70593	6.51618	cyclops
77	1.84778	7.058	cyclops
78	3.02321	11.5478	cyclops
79	3.04156	11.6179	cyclops
80	3.05622	11.6739	cyclops
81	3.06904	11.7229	cyclops
82	3.07866	11.7596	cyclops
83	3.08465	11.7825	cyclops
84	3.08887	11.7986	cyclops
85	3.09311	11.8148	cyclops
86	3.09785	11.8329	cyclops
87	3.10181	11.848	cyclops
88	3.10673	11.8669	cyclops
89	3.10993	11.8791	cyclops
90	3.11217	11.8876	cyclops
91	3.11629	11.9034	cyclops
92	3.11806	11.9101	cyclops
93	3.1203	11.9187	cyclops
94	3.12301	11.929	cyclops
95	3.12486	11.9361	cyclops
96	3.12733	11.9455	cyclops
97	3.13157	11.9617	cyclops
98	3.13427	11.972	cyclops
99	3.13662	11.981	cyclops
0	0.00494935	0.0189051	cyclum
1	0.0248237	0.0948195	cyclum
2	0.0358283	0.136854	cyclum
3	0.0481159	0.183789	cyclum
4	0.0576298	0.22013	cyclum
5	0.0641692	0.245108	cyclum
6	0.0737782	0.281812	cyclum
7	0.096251	0.367652	cyclum
8	0.116239	0.443999	cyclum
9	0.126252	0.482248	cyclum
10	0.141454	0.540316	cyclum
11	0.157749	0.602556	cyclum
12	0.174799	0.667681	cyclum
13	0.192751	0.736254	cyclum
14	0.212776	0.812746	cyclum
15	0.227627	0.869471	cyclum
16	0.243838	0.931391	cyclum
17	0.262737	1.00358	cyclum
18	0.279472	1.0675	cyclum
19	0.291763	1.11445	cyclum
20	0.302199	1.15432	cyclum
21	0.319779	1.22147	cyclum
22	0.332456	1.26989	cyclum
23	0.351561	1.34286	cyclum
24	0.365962	1.39787	cyclum
25	0.382398	1.46065	cyclum
26	0.391844	1.49673	cyclum
27	0.410299	1.56723	cyclum
28	0.433863	1.65723	cyclum
29	0.449145	1.71561	cyclum
30	0.457479	1.74744	cyclum
31	0.466266	1.781	cyclum
32	0.485345	1.85388	cyclum
33	0.503876	1.92466	cyclum
34	0.53065	2.02693	cyclum
35	0.54179	2.06948	cyclum
36	0.564802	2.15738	cyclum
37	0.593111	2.26552	cyclum
38	0.613647	2.34396	cyclum
39	0.648001	2.47518	cyclum
40	0.659682	2.5198	cyclum
41	0.681464	2.603	cyclum
42	0.709917	2.71168	cyclum
43	0.743234	2.83894	cyclum
44	0.775395	2.96179	cyclum
45	0.806687	3.08132	cyclum
46	0.831208	3.17498	cyclum
47	0.858562	3.27947	cyclum
48	0.887748	3.39095	cyclum
49	0.90845	3.47002	cyclum
50	0.938929	3.58645	cyclum
51	0.968051	3.69768	cyclum
52	0.983335	3.75606	cyclum
53	1.02579	3.91823	cyclum
54	1.06115	4.0533	cyclum
55	1.09958	4.20009	cyclum
56	1.12519	4.29791	cyclum
57	1.15615	4.41619	cyclum
58	1.18931	4.54281	cyclum
59	1.22212	4.66814	cyclum
60	1.27202	4.85876	cyclum
61	1.30847	4.99798	cyclum
62	1.37185	5.24009	cyclum
63	1.41691	5.41221	cyclum
64	1.45482	5.55702	cyclum
65	1.50895	5.76375	cyclum
66	1.58095	6.03877	cyclum
67	1.61979	6.18716	cyclum
68	1.66523	6.3607	cyclum
69	1.7007	6.4962	cyclum
70	1.75074	6.68733	cyclum
71	1.77965	6.79775	cyclum
72	1.80816	6.90665	cyclum
73	1.82395	6.96698	cyclum
74	1.8711	7.14708	cyclum
75	1.89123	7.22396	cyclum
76	1.91163	7.30189	cyclum
77	1.94674	7.43601	cyclum
78	1.97819	7.55615	cyclum
79	1.99898	7.63555	cyclum
80	2.02509	7.73527	cyclum
81	2.04654	7.81721	cyclum
82	2.08037	7.94642	cyclum
83	2.12482	8.11622	cyclum
84	2.16476	8.26876	cyclum
85	2.20066	8.4059	cyclum
86	2.22834	8.51162	cyclum
87	2.25355	8.60791	cyclum
88	2.27517	8.6905	cyclum
89	2.31917	8.85857	cyclum
90	2.35462	8.99399	cyclum
91	2.37449	9.06987	cyclum
92	2.40416	9.18322	cyclum
93	2.42591	9.26628	cyclum
94	2.48344	9.48606	cyclum
95	2.54146	9.70766	cyclum
96	2.60615	9.95475	cyclum
97	2.64168	10.0905	cyclum
98	2.66898	10.1947	cyclum
99	2.80304	10.7068	cyclum
0	0.000156361	0.000597256	pca
1	0.0188525	0.0720111	pca
2	0.0434344	0.165907	pca
3	0.0594768	0.227185	pca
4	0.0933921	0.356731	pca
5	0.118127	0.451213	pca
6	0.140843	0.53798	pca
7	0.159445	0.609035	pca
8	0.181962	0.695043	pca
9	0.213729	0.816384	pca
10	0.235738	0.900455	pca
11	0.254914	0.973702	pca
12	0.301955	1.15338	pca
13	0.321763	1.22905	pca
14	0.355833	1.35918	pca
15	0.397433	1.51808	pca
16	0.430438	1.64415	pca
17	0.456569	1.74396	pca
18	0.496408	1.89614	pca
19	0.517714	1.97752	pca
20	0.55524	2.12086	pca
21	0.577602	2.20628	pca
22	0.615163	2.34975	pca
23	0.667753	2.55063	pca
24	0.701316	2.67883	pca
25	0.752401	2.87396	pca
26	0.779225	2.97642	pca
27	0.827634	3.16133	pca
28	0.870324	3.32439	pca
29	0.91689	3.50226	pca
30	0.955964	3.65151	pca
31	0.993354	3.79433	pca
32	1.02283	3.90693	pca
33	1.06781	4.07872	pca
34	1.11089	4.24329	pca
35	1.16013	4.43136	pca
36	1.17719	4.49652	pca
37	1.21018	4.62254	pca
38	1.24856	4.76916	pca
39	1.28658	4.91437	pca
40	1.31247	5.01327	pca
41	1.32236	5.05106	pca
42	1.35895	5.1908	pca
43	1.37571	5.25481	pca
44	1.39566	5.33101	pca
45	1.41972	5.42292	pca
46	1.44019	5.50111	pca
47	1.45981	5.57607	pca
48	1.48057	5.65537	pca
49	1.50523	5.74954	pca
50	1.53128	5.84905	pca
51	1.5642	5.97479	pca
52	1.59826	6.1049	pca
53	1.62071	6.19064	pca
54	1.64712	6.29154	pca
55	1.67765	6.40815	pca
56	1.696	6.47824	pca
57	1.71629	6.55575	pca
58	1.73647	6.63281	pca
59	1.75355	6.69807	pca
60	1.77468	6.77877	pca
61	1.7964	6.86176	pca
62	1.84223	7.03678	pca
63	1.8628	7.11537	pca
64	1.88709	7.20814	pca
65	1.91115	7.30007	pca
66	1.94711	7.43742	pca
67	1.97528	7.545	pca
68	1.99575	7.62321	pca
69	2.01858	7.71042	pca
70	2.05993	7.86836	pca
71	2.08646	7.96969	pca
72	2.11783	8.08952	pca
73	2.1638	8.26512	pca
74	2.21835	8.47347	pca
75	2.25765	8.62359	pca
76	2.2985	8.77964	pca
77	2.3453	8.9584	pca
78	2.41897	9.23979	pca
79	2.44627	9.34407	pca
80	2.51155	9.59343	pca
81	2.56398	9.79368	pca
82	2.60163	9.93751	pca
83	2.63298	10.0572	pca
84	2.68667	10.2623	pca
85	2.72503	10.4089	pca
86	2.75481	10.5226	pca
87	2.77903	10.6151	pca
88	2.82215	10.7798	pca
89	2.86682	10.9504	pca
90	2.89354	11.0525	pca
91	2.91078	11.1183	pca
92	2.92332	11.1662	pca
93	2.94723	11.2576	pca
94	2.97395	11.3596	pca
95	2.99041	11.4225	pca
96	3.01083	11.5005	pca
97	3.04872	11.6452	pca
98	3.08469	11.7826	pca
99	3.11375	11.8936	pca
0		0	uniform
1		0.121212	uniform
2		0.242424	uniform
3		0.363636	uniform
4		0.484848	uniform
5		0.606061	uniform
6		0.727273	uniform
7		0.848485	uniform
8		0.969697	uniform
9		1.09091	uniform
10		1.21212	uniform
11		1.33333	uniform
12		1.45455	uniform
13		1.57576	uniform
14		1.69697	uniform
15		1.81818	uniform
16		1.93939	uniform
17		2.06061	uniform
18		2.18182	uniform
19		2.30303	uniform
20		2.42424	uniform
21		2.54545	uniform
22		2.66667	uniform
23		2.78788	uniform
24		2.90909	uniform
25		3.0303	uniform
26		3.15152	uniform
27		3.27273	uniform
28		3.39394	uniform
29		3.51515	uniform
30		3.63636	uniform
31		3.75758	uniform
32		3.87879	uniform
33		4	uniform
34		4.12121	uniform
35		4.24242	uniform
36		4.36364	uniform
37		4.48485	uniform
38		4.60606	uniform
39		4.72727	uniform
40		4.84848	uniform
41		4.9697	uniform
42		5.09091	uniform
43		5.21212	uniform
44		5.33333	uniform
45		5.45455	uniform
46		5.57576	uniform
47		5.69697	uniform
48		5.81818	uniform
49		5.93939	uniform
50		6.06061	uniform
51		6.18182	uniform
52		6.30303	uniform
53		6.42424	uniform
54		6.54545	uniform
55		6.66667	uniform
56		6.78788	uniform
57		6.90909	uniform
58		7.0303	uniform
59		7.15152	uniform
60		7.27273	uniform
61		7.39394	uniform
62		7.51515	uniform
63		7.63636	uniform
64		7.75758	uniform
65		7.87879	uniform
66		8	uniform
67		8.12121	uniform
68		8.24242	uniform
69		8.36364	uniform
70		8.48485	uniform
71		8.60606	uniform
72		8.72727	uniform
73		8.84848	uniform
74		8.9697	uniform
75		9.09091	uniform
76		9.21212	uniform
77		9.33333	uniform
78		9.45455	uniform
79		9.57576	uniform
80		9.69697	uniform
81		9.81818	uniform
82		9.93939	uniform
83		10.0606	uniform
84		10.1818	uniform
85		10.303	uniform
86		10.4242	uniform
87		10.5455	uniform
88		10.6667	uniform
89		10.7879	uniform
90		10.9091	uniform
91		11.0303	uniform
92		11.1515	uniform
93		11.2727	uniform
94		11.3939	uniform
95		11.5152	uniform
96		11.6364	uniform
97		11.7576	uniform
98		11.8788	uniform
99		12	uniform

## Sheet: 2E
Confidence	Fraction of cell phases in interval
0	0.357
0.111111	0.357
0.222222	0.38
0.333333	0.449
0.444444	0.551
0.555556	0.675
0.666667	0.765
0.777778	0.841
0.888889	0.923
1	1

## Sheet: 2F
Circular standard deviation	tempo density	cyclops density	cyclum density	pca density	random density
0	0.4991	2.15758e-34	2.44247e-05	39.8942	4.50416e-05
0.121212	0.906938	2.84861e-31	0.000166156	4.97526e-31	0.000123321
0.242424	1.3052	2.61754e-28	0.00082621	9.65013e-127	0.00028232
0.363636	1.48265	1.67473e-25	0.00308329	2.91114e-286	0.000592493
0.484848	1.32923	7.46442e-23	0.0089219	0	0.00117472
0.606061	0.954322	2.31891e-20	0.0206861	0	0.0021335
0.727273	0.570625	5.02417e-18	0.0394435	0	0.00347418
0.848485	0.304865	7.59662e-16	0.0630633	0	0.00516093
0.969697	0.160095	8.02176e-14	0.0864045	0	0.00726197
1.09091	0.0895497	5.92073e-12	0.104547	0	0.00996852
1.21212	0.0539645	3.05742e-10	0.11524	0	0.0134464
1.33333	0.0341273	1.10588e-08	0.118354	0	0.0177408
1.45455	0.023154	2.80579e-07	0.11561	0	0.0229177
1.57576	0.0178082	5.00243e-06	0.110494	0	0.0292459
1.69697	0.0154205	6.28248e-05	0.105637	0	0.0370969
1.81818	0.0144612	0.000557629	0.100928	0	0.0467009
1.93939	0.0146332	0.00351457	0.0961257	0	0.0581244
2.06061	0.0152718	0.0158388	0.0929379	0	0.0713469
2.18182	0.0146504	0.0515775	0.0921201	0	0.0860545
2.30303	0.0116881	0.123367	0.0923948	0	0.101573
2.42424	0.00736424	0.22244	0.093807	0	0.117584
2.54545	0.00363032	0.314846	0.0981085	0	0.134649
2.66667	0.0016605	0.370941	0.10675	0	0.153373
2.78788	0.00165165	0.391069	0.120961	0	0.173331
2.90909	0.00345033	0.396249	0.141066	0	0.193572
3.0303	0.00641006	0.407816	0.163734	0	0.213928
3.15152	0.00901338	0.439439	0.18309	0	0.234946
3.27273	0.00980908	0.497972	0.198514	0	0.256647
3.39394	0.00882778	0.583976	0.217783	0	0.2783
3.51515	0.0074251	0.681618	0.246396	0	0.299186
3.63636	0.00679079	0.748361	0.278065	0	0.318642
3.75758	0.00680493	0.735043	0.303912	0	0.33592
3.87879	0.00640766	0.629341	0.327352	0	0.351024
4	0.00516821	0.471936	0.359268	0	0.364642
4.12121	0.00381647	0.323857	0.399387	0	0.376493
4.24242	0.00299555	0.221801	0.433682	0	0.385413
4.36364	0.00267164	0.165188	0.452675	0	0.39158
4.48485	0.00293703	0.134899	0.459329	0	0.3958
4.60606	0.0040251	0.112839	0.451458	0	0.395075
4.72727	0.00532946	0.0883947	0.414636	0	0.382338
4.84848	0.00558246	0.0599206	0.34682	0	0.354114
4.9697	0.00433109	0.0334094	0.270674	0	0.315888
5.09091	0.00244641	0.0151746	0.209348	0	0.276387
5.21212	0.000998835	0.00581248	0.166598	0	0.239422
5.33333	0.000292889	0.00197048	0.134516	0	0.203921
5.45455	6.12727e-05	0.000588228	0.106551	0	0.16856
5.57576	9.08725e-06	0.000143973	0.0802645	0	0.133946
5.69697	9.50173e-07	2.67286e-05	0.0556361	0	0.101812
5.81818	6.97319e-08	3.58513e-06	0.0341314	0	0.0736257
5.93939	3.57938e-09	3.39289e-07	0.0177525	0	0.0501251
6.06061	1.28171e-10	2.24189e-08	0.00749922	0	0.0316621
6.18182	3.19549e-12	1.02962e-09	0.00247516	0	0.0182424
6.30303	5.53899e-14	3.28024e-11	0.000618146	0	0.0093414
6.42424	6.66837e-16	7.24317e-13	0.000113929	0	0.0040817
6.54545	5.57156e-18	1.10809e-14	1.52106e-05	0	0.00145009
6.66667	3.22897e-20	1.17428e-16	1.45142e-06	0	0.000401153
6.78788	1.2975e-22	8.61949e-19	9.8058e-08	0	8.36871e-05
6.90909	3.61394e-25	4.38214e-21	4.65994e-09	0	1.28808e-05
7.0303	6.97576e-28	1.54304e-23	1.55074e-10	0	1.44131e-06
7.15152	9.32978e-31	3.76317e-26	3.60269e-12	0	1.16054e-07
7.27273	8.64511e-34	6.35638e-29	5.83065e-14	0	6.67485e-09
7.39394	5.54948e-37	7.43614e-32	6.56395e-16	0	2.72711e-10
7.51515	2.46769e-40	6.02511e-35	5.1347e-18	0	7.88144e-12
7.63636	7.60087e-44	3.38113e-38	2.78893e-20	0	1.60591e-13
7.75758	1.62165e-47	1.31413e-41	1.05122e-22	0	2.30102e-15
7.87879	2.39642e-51	3.53749e-45	2.74853e-25	0	2.31369e-17
8	2.45285e-55	6.59525e-49	4.98342e-28	0	1.62985e-19
8.12121	1.7389e-59	8.51622e-53	6.26428e-31	0	8.03248e-22
8.24242	8.53829e-64	7.61627e-57	5.45823e-34	0	2.76639e-24
8.36364	2.90373e-68	4.71755e-61	3.29615e-37	0	6.6515e-27
8.48485	6.83954e-73	2.02382e-65	1.37939e-40	0	1.1156e-29
8.60606	1.11579e-77	6.01318e-70	3.99995e-44	0	1.30425e-32
8.72727	1.26073e-82	1.23742e-74	8.03667e-48	0	1.06221e-35
8.84848	9.86606e-88	1.76364e-79	1.11873e-51	0	6.02286e-39
8.9697	5.34745e-93	1.74094e-84	1.07891e-55	0	2.37643e-42
9.09091	2.00739e-98	1.19024e-89	7.20833e-60	0	6.52196e-46
9.21212	5.2191e-104	5.63593e-95	3.33627e-64	0	1.24447e-49
9.33333	9.39812e-110	1.84832e-100	1.06968e-68	0	1.65038e-53
9.45455	1.1721e-115	4.19824e-106	2.37575e-73	0	1.52065e-57
9.57576	1.01245e-121	6.60446e-112	3.65509e-78	0	9.73176e-62
9.69697	6.05699e-128	7.19592e-118	3.89525e-83	0	4.32461e-66
9.81818	2.5097e-134	5.4302e-124	2.87547e-88	0	1.3341e-70
9.93939	7.20222e-141	2.83808e-130	1.47033e-93	0	2.8564e-75
10.0606	1.4315e-147	1.02733e-136	5.20771e-99	0	4.24373e-80
10.1818	1.97058e-154	2.57561e-143	1.27762e-104	0	4.37415e-85
10.303	1.87879e-161	4.47226e-150	2.1711e-110	0	3.12741e-90
10.4242	1.24063e-168	5.3784e-157	2.55551e-116	0	1.5508e-95
10.5455	5.67394e-176	4.47981e-164	2.08349e-122	0	5.33267e-101
10.6667	1.79724e-183	2.58431e-171	1.17658e-128	0	1.27145e-106
10.7879	3.94284e-191	1.03255e-178	4.60219e-135	0	2.10171e-112
10.9091	5.99088e-199	2.8573e-186	1.24687e-141	0	2.40835e-118
11.0303	6.30451e-207	5.4762e-194	2.33985e-148	0	1.91295e-124
11.1515	4.59507e-215	7.26914e-202	3.04135e-155	0	1.05314e-130
11.2727	2.3196e-223	6.68292e-210	2.73814e-162	0	4.01822e-137
11.3939	8.10983e-232	4.25529e-218	1.70747e-169	0	1.06248e-143
11.5152	1.96377e-240	1.8766e-226	7.37495e-177	0	1.94682e-150
11.6364	3.29344e-249	5.73183e-235	2.20635e-184	0	2.47183e-157
11.7576	3.8255e-258	1.21254e-243	4.57189e-192	0	2.17461e-164
11.8788	3.07755e-267	1.77654e-252	6.56183e-200	0	1.32555e-171
12	1.71476e-276	1.80275e-261	6.52321e-208	0	5.59814e-179

## Sheet: 3A
gene	log10 LRT
Nr1d1	1773.39
Dbp	837.961
Pdk4	572.499
Cdkn1a	551.056
Npas2	523.304
Slc27a2	433.958
Scgb1a1	430.634
Fmo3	422.546
Fmo2	408.345
Nr1d2	352.79
Cyp2e1	339.712
Eln	292.331
Scd2	267.694
Inmt	261.611
Acly	242.092
Fabp7	239.028
Tspan4	216.373
Cyp2b10	216.138
Glul	203.451
Slc16a1	200.491
Angptl4	199.972
Mir8114	190.186
Per3	185.795
Snord104	184.556
Arntl	172.42
Fmo1	172.364
Aqp7	161.355
Fbxo21	156.585
Pfkfb3	153.548
Trp53i11	146.382
Nfil3	138.711
Slc4a4	133.638
Tef	128.302
Angptl7	123.484
Ehhadh	122.305
Per1	118.464
Lox	116.952
Tshr	116.508
Gsta3	113.057
Hipk3	112.389
Lep	111.509
Cyb5b	106.675
Ptprz1	102.366
Slc1a5	100.415
Por	99.4182
Mt1	97.993
Napepld	97.4139
Slc43a3	97.3292
Ciart	96.8851
Tuba1c	96.2029
Gmpr	95.5825
Adrb3	92.8482
Slc27a1	92.3138
B3galt2	91.5939
Ephx1	89.5647
Cidec	88.1993
Slc6a6	85.7105
Pik3r1	85.6924
Atp1a2	84.6359
Bhlhe41	81.918
Sik2	80.9624
Nrg4	79.6317
Hist1h2bc	78.5969
Cntfr	77.7929
Lipe	76.9139
Rnf125	76.6436
Phospho1	76.1077
Cacybp	75.177
Mir107	74.9988
2210407C18Rik	73.7129
Dhrs3	73.0376
Tns2	67.5597
Usp2	66.9883
Clock	65.3596
Fkbp5	65.2563
Ebf1	64.5723
Gpat4	64.528
Klf9	64.1794
2310022B05Rik	63.8149
Wee1	63.1047
Cdkl5	62.9311
Angptl2	62.8792
Serinc3	61.9145
Rorc	61.3959
Fzd4	61.3886
Abca8a	61.2283
Akap1	61.1028
Grina	60.9655
Tmem120a	59.7745
Thra	58.8399
Fibin	58.3157
Klb	57.3142
Mapkapk2	55.607
Tmtc1	55.2663
Ly6c2	53.9557
Zfp36l1	53.3262
Ddhd1	53.2041
Marveld1	52.8429
Serp1	52.6702
Coq10b	51.9369
Acacb	51.8547
Dgat1	51.6138
Antxr1	50.4079
Ucp3	50.2857
Aacs	49.6156
Uck1	49.5534
Rhobtb1	49.5251
Herpud1	48.9812
Mknk2	48.5242
Dhrs9	48.0577
Lyve1	47.815
Papss2	46.8246
Rflnb	46.7871
Stip1	45.4982
Cldn5	44.3672
Hsp90ab1	44.2094
Calr	44.0392
Gja1	43.5459
Parm1	43.5158
Cebpa	43.1453
Gabarapl1	42.97
Fcgrt	42.6222
Fam49a	41.4073
Fus	40.6132
Mospd1	40.0735
Fam107a	39.7423
F11r	39.2646
Elovl5	38.5593
Gypc	38.0084
Anxa3	37.605
Plin5	37.4247
Smarca2	37.1799
Clpx	35.947
Cyb5a	35.6377
Itpk1	34.4869
Glrx	34.2608
Ak2	33.7855
Dapk1	33.667
Il15ra	33.5921
Hlf	33.326
Nsdhl	33.2278
Nptn	33.2243
Ift20	33.112
Svep1	32.9987
Cldn1	32.9006
Ly6c1	32.628
Ifit3	32.1645
Eif4ebp1	32.0409
Flcn	31.9403
Bckdha	31.1042
Tbc1d20	30.5528
Adgrf5	30.4907
Rhoj	30.3972
Grk5	30.2021
Pdgfd	30.0287
Ramp2	28.9682
Sgta	28.7159
Nfe2l2	28.5989
Tob2	28.4854
Naa60	27.2149
Ldlr	26.9418
Rhou	26.9169
Tgtp2	26.8045
Adcy3	26.5548
Vat1l	26.2357
Ptprd	26.1624
Ctsz	25.7997
Cirbp	25.2168
Msmo1	25.1836
Podn	25.1508
Xdh	24.9825
Tsc22d3	24.7485
Ptger3	24.673
Abca1	24.5951
Cited2	24.5002
Cyth1	24.4767
Sidt2	23.8972
Gtf2ird1	23.8696
Lrrc58	23.3826
Ypel2	23.3705
Eif4ebp2	23.3582
Tgoln2	23.0853
Rnf145	22.808
Ubxn1	22.7275
Zdhhc23	22.687
Mir6418	22.1772
Slc22a5	21.8988
Dtx4	21.4169
Pank3	21.2924
Rps19	21.0015
Prkce	20.9559
Tsku	20.8958
Slc43a1	20.8832
Eif4b	20.8058
Rassf3	20.4921
Prodh	20.4391
Slc18b1	20.2376
Ninj1	20.0822
Pdxk	19.9058
Dgkd	19.6913
Slc12a7	19.6246
Rin2	19.3832
Grb14	19.3658
Hspa4l	19.1638
Ahctf1	19.1172
Ccdc69	18.8699
Trip10	18.7863
Sqstm1	18.7457
Ankrd9	18.724
Ptges	18.7228
Shtn1	18.6844
Ncoa7	18.6547
Cacnb2	18.6014
Cys1	18.5962
Rasl11a	18.5365
Smim19	18.4282
Srm	18.3063
Arhgap20	17.9517
Dock9	17.9001
Wdr95	17.8201
Map3k6	17.807
Lonrf1	17.5299
Slc46a3	17.211
Gpat3	16.8675
Chst11	16.7793
Sypl	16.7328
Slc24a4	16.709
Grk3	16.5624
H6pd	16.5173
Slc7a10	16.4692
Map2k3	16.4633
Ar	16.2971
Mgrn1	16.1544
Nrbp2	15.9344
Ankrd50	15.883
Mir365-1	15.8769
Sgk2	15.8701
Gstt2	15.7945
Car11	15.725
Lasp1	15.6775
Wipi2	15.6738
Rev1	15.4948
Ephb4	15.4299
Pcbp2	15.4168
Slc25a22	15.387
Pdp2	15.382
Bri3	15.3343
Crybg3	15.2616
5031439G07Rik	15.0521
Akt1	14.8925
Bmyc	14.7896
Serpini1	14.788
Aifm2	14.7161
Mrgprf	14.432
Ypel3	14.3711
Adcy6	14.2277
Ifrd2	14.066
Slc5a6	14.0341
Klf13	13.9226
St3gal4	13.8965
Pxdn	13.8645
Litaf	13.6022
Nfic	13.3829
Mir99ahg	13.3623
Cenpa	13.3519
Slc41a1	13.2619
Coro1b	13.2221
Lonp1	13.2088
Stk35	13.1534
Wdr6	12.9909
Cry1	12.9168
Tmem86a	12.8592
Ffar4	12.7411
Lamtor4	12.6167
Cyb561	12.6071
Smtnl2	12.5624
Inca1	12.5275
Use1	12.3869
Pnrc1	12.2106
Sema4b	12.1948
Sgpl1	12.1243
Eny2	12.029
Arhgap24	12.0009
Ccl11	11.959
Chd4	11.9466
Zfp655	11.8332
Bmp3	11.7517
Pacs1	11.7355
Mapk12	11.6186
Pfkp	11.5927
Adamts5	11.5767
Commd4	11.4832
Stxbp2	11.2887
Sirt3	11.2863
Syt15	11.0009
Dusp19	10.8252
Snx18	10.8251
Mthfd1l	10.6675
Tmem33	10.6172
Tmem57	10.5441
Rnft1	10.5335
Papola	10.468
Creb3l1	10.4194
Lonrf3	10.3809
Abhd16a	10.3767
Rras2	10.376
Zfp703	10.3687
Peg3	10.3354
Cd82	10.2936
Enpep	10.137
Irak3	10.0803
Mapre2	10.0483
Aamp	10.0374
Tmem94	10.0249
Slc25a34	10.0062
Ntrk2	9.9725
Ankrd52	9.86069
Dock5	9.8344
Mif4gd	9.61913
Atxn2l	9.5349
Cars2	9.4339
Pkn1	9.38771
Il33	9.23534
Ndufv3	9.23129
Fkbp7	9.16649
Fubp1	9.14727
Myo1c	9.1105
Park2	9.09368
Pcsk6	9.07816
Pex5	9.07286
Cpeb1	9.05492
Foxj2	8.9651
Pitpnm2	8.88712
Atad3a	8.85684
Maf1	8.85542
Kansl3	8.84247
Pitpnm1	8.77271
Gramd1a	8.74941
Pmm1	8.62099
Tecpr1	8.54851
Polr2a	8.51977
Slc12a2	8.46986
Ap2s1	8.46789
Fdps	8.46451
Gramd4	8.44562
Tmem64	8.29854
Pdzd2	8.26474
Thrap3	8.23113
Cdkal1	8.21238
Ube2o	8.19644
Adam19	8.1742
Als2cr12	8.15193
Herc3	8.12291
2310015D24Rik	8.09978
Pim3	8.06927
Brd2	8.06518
Gab1	8.02664
Fst	7.86812
Dtx2	7.86576
Shank3	7.8415
Dpy19l3	7.73627
Nectin2	7.69494
B3glct	7.67016
Tmem82	7.62381
Ccs	7.55128
Lmo4	7.53095
Smagp	7.52428
Adamtsl5	7.49775
Slc8b1	7.45897
Tie1	7.43116
D17H6S53E	7.39676
Dcaf4	7.36476
Chst2	7.30657
Tex264	7.27627
Zhx2	7.246
Tspan9	7.1889
Vwa3a	7.16173
Celsr2	7.14997
Erf	7.07912
Kcna1	7.0537
Shb	7.05347
Zfp687	7.04314
Cd163	6.94782
Safb2	6.91939
Prdm10	6.84437
Acot4	6.69624
Pik3ip1	6.68469
Unc93a	6.68198
Syt12	6.6323
Aig1	6.55668
Rab34	6.55457
Cdk4	6.52516
Zfp185	6.51365
Prr13	6.48839
Plcb1	6.46649
Lrrc8b	6.43376
Plce1	6.41429
C1qtnf1	6.4117
Vtcn1	6.3954
Mbd1	6.34196
Pdgfc	6.29684
Trim56	6.28192
Rere	6.26747
Adcy9	6.25494
Tcf7l2	6.2401
Cmtm6	6.23357
Psmd11	6.13368
Med12l	6.1298
Fem1a	6.08717
Sult1a1	5.97794
Senp3	5.94604
Mtap	5.89232
1810013L24Rik	5.87724
Pde4a	5.85656
Trim68	5.8153
Inpp5b	5.76921
Wrb	5.71238
Gm9992	5.69649
Plekhg1	5.68451
Arfgap1	5.60494
Ick	5.50269
Ifi44	5.49476
Slc25a33	5.48119
Eml3	5.47561
Mylip	5.47096
Steap3	5.45224
Fam120c	5.40267
Slc39a7	5.40088
Cpsf1	5.36069
Ubr4	5.34517
Opa3	5.33145
Mmp14	5.30913
Cry2	5.28488
Pgrmc2	5.25716
Uqcc3	5.2057
Acan	5.20471
6430573F11Rik	5.16794
Mcoln1	5.15981
Pid1	5.12362
Synm	5.123
Dip2a	5.03824
Las1l	5.02697
Hdac6	4.98451
Phpt1	4.91669
Tmem55b	4.88366
9530077C05Rik	4.87653
Cd14	4.84974
Amotl1	4.74969
Bbs10	4.74212
Daam1	4.66761
Vwc2	4.63644
Agpat4	4.63536
Lnx1	4.58997
Scn1b	4.57221
Slc22a4	4.54719
Zfp467	4.49399
Angel2	4.49303
Pcdh11x	4.47023
Ogfr	4.44273
Lrrk1	4.43298
Tmem204	4.42079
Plekhh3	4.40486
Ppox	4.4029
Tmco4	4.36053
Smpdl3b	4.34542
Pld6	4.33139
Zfp512b	4.29621
Csf2rb	4.27536
Pfdn2	4.26743
Dhx29	4.23853
Gm5141	4.19858
Col12a1	4.19845
Cndp2	4.16956
Fbrsl1	4.16329
Mir181b-2	4.13292
Adamts12	4.10906
Caprin2	4.05932
Pdia6	4.02696
Snora33	3.87623
Ubr2	3.83815
Sf3b1	3.8354
Gm13238	3.7841
Slc25a38	3.77879
Hsd17b11	3.77157
Amfr	3.75845
Pusl1	3.73381
Snx21	3.70995
Ell	3.6776
Mgme1	3.55604
Supt4b	3.51522
Rabl6	3.47933
Rnf8	3.45172
Cdk9	3.41986
Baiap2	3.32401
Tsta3	3.29921
Ankef1	3.27559
Sqle	3.26553
Mir671	3.24421
Soga1	3.23634
Acsm5	3.2275
Pnpla7	3.21319
Mettl27	3.17591
Trabd	3.14191
Med12	3.13887
Rftn1	3.01148
Abcf2	3.00346
Gtpbp2	2.96668
Klhdc8b	2.90573
Camk2b	2.89285
Nkiras2	2.88379
Msto1	2.88006
Uap1	2.83322
Rrp9	2.83258
Mir365-2	2.7513
Ipo4	2.74937
Sucnr1	2.72954
Rasd2	2.72567
Ubtf	2.7254
B3gat3	2.70095
3830406C13Rik	2.68168
Peg10	2.64115
Abcf1	2.63798
Pgr	2.62633
Zfp598	2.61795
Bet1l	2.60767
E2f2	2.57592
Slc26a10	2.57551
Dgcr14	2.52295
Zmym6	2.51195
Leo1	2.50083
Rxrb	2.44628
Pisd	2.43892
Apex1	2.36559
Usp36	2.36012
Brd1	2.27411
Fubp3	2.24938
Fam124b	2.10865
Tmem164	2.10375
Lrrc49	2.01676
Radil	2.0108
Cep126	2.00641
Galt	1.9494
Taf4	1.91172
Atp2b2	1.8067
Ier5	1.80629
Abi3	1.77848
Tnfsf12	1.73156
Ppm1f	1.72508
Mgat1	1.66747
Rsad1	1.64387
Qtrt1	1.6435
Aspscr1	1.62917
Mir1966	1.61679
Dgkq	1.60253
Psma7	1.58035
Glipr2	1.56
Smarcd2	1.55057
Kctd15	1.54518
Chst3	1.41677
Ralgps1	1.39403
Adar	1.36053
Il17d	1.34747
Tfeb	1.33917
9230116L04Rik	1.30631
Hapln1	1.20785
Tbc1d10a	1.19619
4631405J19Rik	1.18616
Agbl5	1.15357
Pou6f1	1.05205
Zfyve1	1.04143
Snw1	1.0393
Acbd4	0.968378
Nfatc4	0.950494
Ms4a4a	0.946735
Xab2	0.926218
Rnaseh2b	0.867072
Phf19	0.849199
Ankrd16	0.84015
Zfyve27	0.812557
Slc35b2	0.811601
Slc2a8	0.601998
Abr	0.583821
Serpina3b	0.562647
Nt5c1a	0.489113
Cdh3	0.453496
Slc4a8	0.389968
Zswim1	0.358529
Vdr	0.299178
Prpf40b	0.131397
Cd200r1	0.120508
Cdc25b	0.104599
Commd10	0.0538474
Nat8f7	0.0137313
Mettl13	-0.0254603
Fam76a	-0.097115
St6galnac3	-0.12076
Zfp53	-0.134606
Zbtb5	-0.243048
Tnfsf13b	-0.271366
Cdk5rap3	-0.358332
Adprhl2	-0.471823
Tgfbr3l	-0.547348
Ldlrap1	-0.619238
Cipc	-0.789041
Col5a3	-0.802399
Syne3	-1.00246
Smyd5	-1.00262

## Sheet: 3B
gene	fft_circ_amp_fraction
Nr1d2	0.643662
Slc6a6	0.603763
Per3	0.598638
Nr1d1	0.5963
Arntl	0.592502
Clock	0.560528
Tef	0.554177
Dtx4	0.541255
Scd2	0.526773
Dbp	0.523421
Wee1	0.515928
Naa60	0.50614
Por	0.497085
Rhou	0.49647
Ankrd50	0.491663
Dapk1	0.48357
Tshr	0.476796
Thra	0.463039
Dhrs3	0.460169
Ciart	0.457948
Zfp36l1	0.456237
Usp2	0.452611
Glul	0.44736
Hlf	0.447085
Slc27a2	0.445288
Tuba1c	0.436292
Fbxo21	0.433964
Angptl2	0.433694
Arhgap20	0.429598
Itpk1	0.428938
Pxdn	0.427636
Ypel2	0.424589
Tspan4	0.423845
Slc46a3	0.423705
Cry1	0.422517
Slc25a34	0.417465
Irak3	0.415917
Tns2	0.415546
Crybg3	0.41505
Rev1	0.414701
Ptges	0.414017
Cys1	0.413666
Gstt2	0.410887
Npas2	0.408945
Slc16a1	0.406319
Klb	0.405363
Zfp655	0.402123
Chst11	0.401076
Slc5a6	0.399589
Bhlhe41	0.398195
Rflnb	0.397569
Cyp2b10	0.395738
Zfp185	0.393229
Cmtm6	0.392866
Tecpr1	0.391869
Trip10	0.391486
Ubxn1	0.391415
Mir365-1	0.39106
Inmt	0.390956
Nfil3	0.389816
Gabarapl1	0.389783
Stip1	0.388828
Plce1	0.388028
Gtf2ird1	0.385987
Grk5	0.38585
Lonrf3	0.384487
Fmo1	0.383798
Bmp3	0.383172
Podn	0.382574
Mir8114	0.381584
Trabd	0.380243
Pfkp	0.379817
Brd2	0.379161
Prr13	0.378199
Ccdc69	0.378018
Clpx	0.37783
Pmm1	0.376668
Pdp2	0.371871
Akap1	0.371245
Ahctf1	0.371015
Il33	0.370885
Cpeb1	0.37075
Cyp2e1	0.370138
Ninj1	0.368942
Cry2	0.367834
Fam120c	0.366963
Adcy3	0.366461
Sqle	0.365815
Dpy19l3	0.365776
Hspa4l	0.365346
Wdr95	0.363877
Tsc22d3	0.363735
Ffar4	0.363137
Sgpl1	0.362064
Fus	0.362014
Pacs1	0.361943
Lonrf1	0.361398
Adcy9	0.361072
B3galt2	0.360097
Tmem57	0.359212
Ubtf	0.35811
Eif4b	0.357889
Ptger3	0.357554
Ptprd	0.357187
Eml3	0.356921
Rasl11a	0.356605
Angel2	0.356599
Klf9	0.35612
Il15ra	0.354994
Tbc1d20	0.354387
Rftn1	0.354257
Scn1b	0.353143
Slc43a3	0.352326
Coq10b	0.352191
Als2cr12	0.352094
Car11	0.352086
Pank3	0.351904
Parm1	0.351284
Mcoln1	0.35124
Abca1	0.35119
Dtx2	0.351144
Tsta3	0.350828
Rnf125	0.350664
Mbd1	0.350501
Pusl1	0.350128
Glrx	0.34843
Ephx1	0.348225
Sirt3	0.348064
Adcy6	0.347955
Tsku	0.347909
Coro1b	0.347114
Ntrk2	0.346572
Fmo2	0.346209
Map2k3	0.345148
B3gat3	0.34446
Slc27a1	0.344104
Slc12a7	0.343585
Sema4b	0.343355
Atp1a2	0.342786
Rhobtb1	0.341758
Rnf145	0.341239
Nsdhl	0.341186
Rorc	0.340876
Grk3	0.340271
Abi3	0.339986
Tmem120a	0.339914
Herpud1	0.339263
Rsad1	0.339203
Nrg4	0.339187
Per1	0.338798
Fmo3	0.33853
Gpat4	0.33845
Il17d	0.338424
Pitpnm2	0.337909
Cntfr	0.337773
Slc25a33	0.335713
Abca8a	0.335266
Prkce	0.335203
Cdk4	0.334844
Camk2b	0.33463
Ifrd2	0.334359
Mgrn1	0.334202
Papola	0.333821
Cyth1	0.333718
Ramp2	0.333622
Uap1	0.333022
Pcsk6	0.333012
Angptl7	0.332831
Adrb3	0.332456
Grina	0.332031
Cldn5	0.331933
Acly	0.331815
Angptl4	0.331446
Amotl1	0.331381
Med12	0.331277
Ucp3	0.329568
Smtnl2	0.329542
Syne3	0.328639
Slc8b1	0.328321
Hsp90ab1	0.328246
Slc41a1	0.327939
Gypc	0.327506
Zmym6	0.326956
Las1l	0.326635
Prdm10	0.32602
Gab1	0.325536
Leo1	0.324957
Pgrmc2	0.32416
Chd4	0.324154
Lyve1	0.324052
Polr2a	0.323873
Gpat3	0.323789
Sucnr1	0.323409
Prodh	0.323332
Hist1h2bc	0.323255
Mt1	0.323175
Dip2a	0.323112
Uck1	0.322955
Ehhadh	0.322689
Plekhg1	0.322335
Nfic	0.321831
Maf1	0.321456
Fkbp5	0.321334
Tie1	0.321331
Ebf1	0.321307
Mthfd1l	0.320103
Cyb5b	0.320102
Flcn	0.319506
2310015D24Rik	0.318861
Eny2	0.318639
Dhx29	0.318615
Aqp7	0.318303
Smyd5	0.31826
Napepld	0.318005
Pdxk	0.317664
Slc25a22	0.317621
Sgta	0.317319
Ldlr	0.317068
Mapk12	0.317046
Cars2	0.316778
Steap3	0.316762
Slc22a5	0.316601
Dhrs9	0.31583
Cdkal1	0.315044
Lox	0.314893
Svep1	0.314808
Fcgrt	0.314781
Tmem82	0.314279
Hsd17b11	0.314149
Mapkapk2	0.313868
Adam19	0.312733
Gramd1a	0.312058
Msto1	0.311901
Cndp2	0.311792
Rhoj	0.311706
Gtpbp2	0.311571
Mmp14	0.311478
Snx18	0.311438
Grb14	0.310878
Ephb4	0.310703
H6pd	0.310559
Pdgfc	0.310523
Lrrc8b	0.310062
Gramd4	0.310025
Ccl11	0.309483
Litaf	0.309114
Gmpr	0.308478
Adamts12	0.308457
St3gal4	0.30842
Cidec	0.307943
Abhd16a	0.307531
Cdkn1a	0.306732
Syt12	0.306257
Mettl27	0.306168
Rnft1	0.305931
Ldlrap1	0.30584
Calr	0.305776
Ddhd1	0.304833
Enpep	0.304766
Stxbp2	0.304232
Pik3ip1	0.304142
Cirbp	0.30395
Sqstm1	0.303858
Zdhhc23	0.30377
Ifit3	0.303681
Psma7	0.303416
Lasp1	0.303195
Qtrt1	0.303165
Tmem86a	0.303104
Chst2	0.30306
Tmem64	0.30301
Cyb561	0.302945
Srm	0.302814
Smarca2	0.302704
Cdk5rap3	0.302124
Ppox	0.301808
Phospho1	0.301631
D17H6S53E	0.301491
Sf3b1	0.301345
Pdzd2	0.301141
Cacybp	0.30087
Dock5	0.300733
Ypel3	0.300333
Akt1	0.299328
Ar	0.299242
2210407C18Rik	0.299108
Hdac6	0.298748
Serpini1	0.298091
Slc35b2	0.297927
Dusp19	0.297202
Lrrc58	0.297059
Tob2	0.296855
Cd14	0.296797
Cenpa	0.296738
Lep	0.296418
Tfeb	0.296253
Wipi2	0.296223
Med12l	0.295475
Plcb1	0.295337
Ogfr	0.295057
9230116L04Rik	0.295052
Nkiras2	0.294974
Mif4gd	0.294733
Xdh	0.294705
Lrrc49	0.294586
Pdk4	0.294439
Pdgfd	0.294138
Ankrd9	0.294033
Pcdh11x	0.293881
Fdps	0.293641
Park2	0.293542
Pex5	0.293253
Ncoa7	0.293248
Tnfsf13b	0.292438
Wrb	0.292333
Lmo4	0.292179
Vwc2	0.291995
Cdh3	0.291885
Rab34	0.291639
Mgme1	0.291638
Ick	0.291488
Baiap2	0.291422
Plekhh3	0.291056
Tgfbr3l	0.290796
Nfe2l2	0.290687
Xab2	0.290549
Cyb5a	0.290172
Ly6c2	0.289966
Tex264	0.289928
Ndufv3	0.289603
Wdr6	0.289576
Shank3	0.289506
Msmo1	0.289499
Pkn1	0.289263
Daam1	0.288812
Kansl3	0.288805
Psmd11	0.288696
Tmco4	0.288602
Smagp	0.288561
Klhdc8b	0.288029
Gja1	0.287573
Rere	0.287433
Zfp687	0.287333
Ms4a4a	0.287074
Brd1	0.286844
Vat1l	0.286779
Snw1	0.286622
St6galnac3	0.286504
Ell	0.286396
Slc25a38	0.28613
Cldn1	0.285865
Plin5	0.285696
Dgat1	0.285695
Cebpa	0.285408
Inca1	0.285384
Papss2	0.285188
Adamtsl5	0.28498
Tmem204	0.284959
Map3k6	0.284896
Zfyve27	0.284734
Sypl	0.284696
Ralgps1	0.284552
3830406C13Rik	0.28453
Ly6c1	0.284438
Klf13	0.284362
Aamp	0.284279
Mtap	0.284033
Ankrd16	0.283915
Opa3	0.283612
Galt	0.283406
5031439G07Rik	0.283205
Hipk3	0.283041
F11r	0.282723
Abcf2	0.282562
Usp36	0.28254
Sik2	0.282053
Cipc	0.281972
Mknk2	0.281828
Pitpnm1	0.281768
Rabl6	0.281698
Celsr2	0.281658
B3glct	0.281596
Rin2	0.281499
Fibin	0.281032
Herc3	0.28059
Tgoln2	0.28038
Vtcn1	0.280169
Myo1c	0.279993
Ak2	0.279971
Pnpla7	0.279941
Fzd4	0.279876
Use1	0.279506
Zhx2	0.279368
Slc22a4	0.279206
Mir671	0.279106
Aig1	0.279037
Slc18b1	0.278937
Trim68	0.278852
Thrap3	0.278809
Peg3	0.277909
Fam76a	0.277842
Ier5	0.277785
Ubr2	0.277604
Fam107a	0.277486
Tmem55b	0.277473
Dock9	0.277435
Uqcc3	0.277027
Supt4b	0.276406
Aacs	0.276181
Tcf7l2	0.275116
Sidt2	0.2751
Aspscr1	0.274753
Mylip	0.274413
Erf	0.274372
Pnrc1	0.274186
Arhgap24	0.273939
Cdkl5	0.273165
Pik3r1	0.273117
Gm5141	0.272992
Slc1a5	0.272963
Cdk9	0.27284
Tmem33	0.27266
Serp1	0.271809
Abcf1	0.271623
Lipe	0.271486
Pfkfb3	0.271337
Inpp5b	0.271311
Creb3l1	0.271004
Zfp598	0.270939
Mir181b-2	0.270934
Dgcr14	0.270597
Slc4a4	0.270568
Ube2o	0.270509
Cd82	0.2704
Atad3a	0.270122
Aifm2	0.269975
4631405J19Rik	0.269791
Ctsz	0.269036
9530077C05Rik	0.268787
Pisd	0.268536
Acacb	0.268524
Zfp467	0.268073
Tmtc1	0.268038
Pgr	0.267992
Mir6418	0.267706
Col12a1	0.267343
Cacnb2	0.26724
Adamts5	0.266938
Dcaf4	0.266692
Soga1	0.266629
Atxn2l	0.266613
Fkbp7	0.266431
Smarcd2	0.266202
Glipr2	0.26618
Senp3	0.265884
Slc24a4	0.264648
Elovl5	0.264361
Syt15	0.26431
Bckdha	0.264175
Pde4a	0.264161
Bbs10	0.263748
Mapre2	0.263507
Ppm1f	0.262926
Pdia6	0.262843
Kctd15	0.262824
Rras2	0.262613
Trim56	0.262517
Phpt1	0.262156
Stk35	0.262147
Cd200r1	0.262031
Commd4	0.261939
Lnx1	0.261525
Zfyve1	0.261161
Eif4ebp2	0.261137
Slc12a2	0.261076
Tgtp2	0.261025
Snx21	0.261008
Synm	0.260661
Mrgprf	0.260436
Apex1	0.260422
Amfr	0.259796
Cd163	0.259776
Caprin2	0.259667
Slc43a1	0.259568
Fubp1	0.259435
Marveld1	0.259317
Abr	0.259252
Slc2a8	0.259124
Dgkd	0.258956
Tnfsf12	0.25872
Eif4ebp1	0.257668
Vwa3a	0.257607
Fubp3	0.257451
Nectin2	0.257426
Gsta3	0.25734
Smpdl3b	0.257008
Bet1l	0.256372
Adar	0.256093
Pim3	0.255891
Nptn	0.255816
Mir365-2	0.255219
Agpat4	0.25499
Fem1a	0.254952
Smim19	0.25493
Cdc25b	0.254812
Nrbp2	0.254753
Foxj2	0.254589
Lonp1	0.25412
Bmyc	0.253631
Ankrd52	0.253363
Rrp9	0.253351
Antxr1	0.252961
Cpsf1	0.252624
Vdr	0.251086
Slc7a10	0.250684
Tmem94	0.250621
Acot4	0.250611
Anxa3	0.250501
Fam124b	0.250372
Lrrk1	0.250196
Slc26a10	0.250194
Fst	0.250017
Zswim1	0.249793
Acan	0.249519
Nt5c1a	0.248947
Gm13238	0.248854
Adgrf5	0.248381
Serinc3	0.248306
Ift20	0.248182
Adprhl2	0.246628
Kcna1	0.246048
Peg10	0.245994
Agbl5	0.245708
Rnaseh2b	0.245293
Fbrsl1	0.243546
Zfp512b	0.243363
Tmem164	0.243055
Fam49a	0.241362
Pid1	0.240645
Cep126	0.240235
Rasd2	0.239749
Commd10	0.239691
Ubr4	0.239624
Rassf3	0.239304
Ankef1	0.238991
Csf2rb	0.23895
Acsm5	0.237865
Cited2	0.237763
Snord104	0.23726
Zfp53	0.237254
Atp2b2	0.237253
Gm9992	0.237023
Mir1966	0.235456
Sgk2	0.235115
Chst3	0.234776
C1qtnf1	0.234279
Prpf40b	0.233272
Dgkq	0.233132
Tspan9	0.232886
Shtn1	0.23285
Ifi44	0.232644
Taf4	0.232298
Zfp703	0.231718
Ap2s1	0.231227
Nfatc4	0.23121
Radil	0.230518
1810013L24Rik	0.230446
E2f2	0.230339
Acbd4	0.229804
Bri3	0.229321
Eln	0.229216
Rxrb	0.228225
Col5a3	0.226323
Ccs	0.226037
Slc4a8	0.224178
Unc93a	0.223522
Pfdn2	0.223109
Mospd1	0.222462
Phf19	0.221929
2310022B05Rik	0.220919
Pld6	0.220536
6430573F11Rik	0.220419
Shb	0.218917
Ptprz1	0.217438
Hapln1	0.217019
Tbc1d10a	0.215234
Sult1a1	0.21292
Pcbp2	0.212262
Rps19	0.211529
Arfgap1	0.2112
Mettl13	0.209183
Nat8f7	0.208998
Pou6f1	0.206192
Mgat1	0.204861
Slc39a7	0.203812
Snora33	0.202013
Zbtb5	0.196963
Serpina3b	0.196792
Safb2	0.196561
Rnf8	0.196115
Lamtor4	0.190989
Ipo4	0.186938
Mir107	0.17735
Mir99ahg	0.168267
Trp53i11	0.148793
Fabp7	0.121831
Scgb1a1	0.106344

## Sheet: 3C
Percentile	Tempo MAP phase error (hours)
0	0.0303026
1	0.0303026
2	0.0303028
3	0.0303028
4	0.030303
5	0.030303
6	0.0303031
7	0.0303032
8	0.0303032
9	0.0303036
10	0.0303036
11	0.030304
12	0.0303042
13	0.0303042
14	0.969696
15	0.969696
16	0.969697
17	0.969697
18	0.969697
19	0.969697
20	0.969697
21	0.969697
22	0.969698
23	0.969698
24	0.969698
25	1.0303
26	1.0303
27	1.0303
28	1.0303
29	1.0303
30	1.0303
31	1.0303
32	1.0303
33	1.0303
34	1.0303
35	1.0303
36	1.0303
37	1.0303
38	1.9697
39	1.9697
40	1.9697
41	1.9697
42	1.9697
43	1.9697
44	1.9697
45	1.9697
46	2.0303
47	2.0303
48	2.0303
49	2.0303
50	2.0303
51	2.0303
52	2.0303
53	2.0303
54	2.0303
55	2.0303
56	2.9697
57	2.9697
58	2.9697
59	2.9697
60	2.9697
61	2.9697
62	3.0303
63	3.0303
64	3.0303
65	3.0303
66	3.0303
67	3.0303
68	3.0303
69	3.32152
70	3.9697
71	3.9697
72	3.9697
73	3.9697
74	4.0303
75	4.0303
76	4.0303
77	4.0303
78	4.9697
79	4.9697
80	4.9697
81	5.0303
82	5.0303
83	5.0303
84	5.9697
85	5.9697
86	6.0303
87	6.0303
88	6.9697
89	6.9697
90	7.0303
91	7.9697
92	7.9697
93	8.0303
94	8.9697
95	9.0303
96	9.9697
97	10.0303
98	10.9697
99	11.0303

## Sheet: 3D
Confidence	Fraction of cell phases in interval
0	0.132292
0.111111	0.170833
0.222222	0.255833
0.333333	0.3625
0.444444	0.461875
0.555556	0.570208
0.666667	0.68125
0.777778	0.780208
0.888889	0.881875
1	0.999792

[truncated: 116 more sheets: 3E, 3F, 3G, 3H, 3I, 4, 5A, 5B, 5C, 5D, 5E, 6A, 6B, 6C, 6D, 6E, 6F, 6G, 6H, 6I …]
